# Supplementary material for: Mutations and genomic islands can explain the strain dependency of sugar utilization in 21 strains of Propionibacterium freudenreichii
Source: BMC Genomics. 2015 Apr 15;16(1):296. doi: 10.1186/s12864-015-1467-7 (PMC4437456; doi:10.1186/s12864-015-1467-7)
Supplement: Additional file 1: Table S1. — Correlation analysis results. The workbook contains raw results from the correlation analyses detailed in the methods section. The workbook consists of one worksheets per sugar. Each worksheet contains the following 83 columns describing all orthologous clusters (one per line). clusterId is the unique ID for the orthologous clusters detailed in the method section. The statistical information covers Reg. Coef. (regression coefficient of the phenotype against the cluster presence/absence pattern among strains), Std. Dev. (standard deviation of the previous regression coefficient), t (t statistics, computed as Reg. Coef./Std. Dev.), p-val (p-value of the regression coefficient, computed from a t-test with degrees of freedom given by the tree topology), q-val (p-value corrected using false discovery rate multiple test correction, not used in the manuscript) and lfdr (local false discovery rate, not used in the manuscript). Type states whether the cluster corresponds to a gene of the core or accessory genome. Finally and for each strain, the worksheet provides the locus tag, gene name and product of all genes from that strain in the cluster, when such genes exists (i.e. when the strain is represented in the cluster). [file 12864_2015_1467_MOESM1_ESM.xlsx]

## Sheet: Arbutine
clusterId	Reg. coef.	Std. Dev.	t	p-value	q-value	loc. fdr	Type	PFCIRM1025.locustag	PFCIRM1025.gene	PFCIRM1025.product	PFCIRM118.locustag	PFCIRM118.gene	PFCIRM118.product	PFCIRM119.locustag	PFCIRM119.gene	PFCIRM119.product	PFCIRM121.locustag	PFCIRM121.gene	PFCIRM121.product	PFCIRM122.locustag	PFCIRM122.gene	PFCIRM122.product	PFCIRM123.locustag	PFCIRM123.gene	PFCIRM123.product	PFCIRM125.locustag	PFCIRM125.gene	PFCIRM125.product	PFCIRM127.locustag	PFCIRM127.gene	PFCIRM127.product	PFCIRM129.locustag	PFCIRM129.gene	PFCIRM129.product	PFCIRM131.locustag	PFCIRM131.gene	PFCIRM131.product	PFCIRM134.locustag	PFCIRM134.gene	PFCIRM134.product	PFCIRM135.locustag	PFCIRM135.gene	PFCIRM135.product	PFCIRM136.locustag	PFCIRM136.gene	PFCIRM136.product	PFCIRM138.locustag	PFCIRM138.gene	PFCIRM138.product
cluster_1	0.385313	0.280083	1.37571	0.191891	0.723723	1	ACCESSORY	PFCIRM1025_00640	potE	Amino acid permease-associated region. Membrane protein
cluster_10	0.113165	0.358508	0.315656	0.757217	0.920925	1	ACCESSORY	PFCIRM1025_01615		Transporter, sodium/bile acid symporter family	PFCIRM118_03815		Transporter, sodium/bile acid symporter family	PFCIRM119_01415		Transporter, sodium/bile acid symporter family	PFCIRM121_01580		Transporter, sodium/bile acid symporter family	PFCIRM122_12000		Transporter, sodium/bile acid symporter family	PFCIRM123_09985		Transporter, sodium/bile acid symporter family	PFCIRM125_07225		Transporter, sodium/bile acid symporter family	PFCIRM127_06840		Transporter, sodium/bile acid symporter family	PFCIRM129_11150		Transporter, sodium/bile acid symporter family	PFCIRM131_07295		Transporter, sodium/bile acid symporter family	PFCIRM134_03545		Transporter, sodium/bile acid symporter family	PFCIRM135_10465		Transporter, sodium/bile acid symporter family	PFCIRM136_09080		Transporter, sodium/bile acid symporter family	PFCIRM138_01440		Transporter, sodium/bile acid symporter family
cluster_1000	0.385313	0.280083	1.37571	0.191891	0.723723	1	ACCESSORY	PFCIRM1025_09300		Hypothetical protein
cluster_10000	-0.12032	0.389718	-0.308737	0.762359	0.921431	1	ACCESSORY										PFCIRM121_04310	dppAch1	Dipeptide ABC transporter
cluster_1001	0.385313	0.280083	1.37571	0.191891	0.723723	1	ACCESSORY	PFCIRM1025_06805		Hypothetical protein
cluster_10012	-0.12032	0.389718	-0.308737	0.762359	0.921431	1	ACCESSORY										PFCIRM121_00020		Hypothetical protein
cluster_1002	0	0	0	1	0.939321	1	CORE	PFCIRM1025_08775	murB	UDP-N-acetylenolpyruvoylglucosamine reductase (UDP-N- acetylmuramate dehydrogenase)	PFCIRM118_01920	murB	UDP-N-acetylenolpyruvoylglucosamine reductase (UDP-N- acetylmuramate dehydrogenase)	PFCIRM119_11510	murB	UDP-N-acetylenolpyruvoylglucosamine reductase (UDP-N- acetylmuramate dehydrogenase)	PFCIRM121_11060	murB	UDP-N-acetylenolpyruvoylglucosamine reductase (UDP-N- acetylmuramate dehydrogenase)	PFCIRM122_06800	murB	UDP-N-acetylenolpyruvoylglucosamine reductase (UDP-N- acetylmuramate dehydrogenase)	PFCIRM123_08490	murB	UDP-N-acetylenolpyruvoylglucosamine reductase (UDP-N- acetylmuramate dehydrogenase)	PFCIRM125_04745	murB	UDP-N-acetylenolpyruvoylglucosamine reductase (UDP-N- acetylmuramate dehydrogenase)	PFCIRM127_09230	murB	UDP-N-acetylenolpyruvoylglucosamine reductase (UDP-N- acetylmuramate dehydrogenase)	PFCIRM129_08365	murB	UDP-N-acetylenolpyruvoylglucosamine reductase (UDP-N- acetylmuramate dehydrogenase)	PFCIRM131_11920	murB	UDP-N-acetylenolpyruvoylglucosamine reductase (UDP-N- acetylmuramate dehydrogenase)	PFCIRM134_09600	murB	UDP-N-acetylenolpyruvoylglucosamine reductase (UDP-N- acetylmuramate dehydrogenase)	PFCIRM135_08745	murB	UDP-N-acetylenolpyruvoylglucosamine reductase (UDP-N- acetylmuramate dehydrogenase)	PFCIRM136_05440	murB	UDP-N-acetylenolpyruvoylglucosamine reductase (UDP-N- acetylmuramate dehydrogenase)	PFCIRM138_05345	murB	UDP-N-acetylenolpyruvoylglucosamine reductase (UDP-N- acetylmuramate dehydrogenase)
cluster_10024	-0.12032	0.389718	-0.308737	0.762359	0.921431	1	ACCESSORY										PFCIRM121_06710		Hypothetical protein
cluster_10026	-0.12032	0.389718	-0.308737	0.762359	0.921431	1	ACCESSORY										PFCIRM121_09740		Protein of unknown function
cluster_10037	-0.12032	0.389718	-0.308737	0.762359	0.921431	1	ACCESSORY										PFCIRM121_07160	whiP	Hypothetical transmembrane protein
cluster_10038	-0.12032	0.389718	-0.308737	0.762359	0.921431	1	ACCESSORY										PFCIRM121_07605		Putative uncharacterized protein
cluster_1004	0	0	0	1	0.939321	1	CORE	PFCIRM1025_12145	cbiT	Precorrin 8 decarboxylase CbiT	PFCIRM118_07535	cbiT	Precorrin 8 decarboxylase CbiT	PFCIRM119_10340	cbiT	Precorrin 8 decarboxylase CbiT	PFCIRM121_11530	cbiT	Precorrin 8 decarboxylase CbiT	PFCIRM122_05065	cbiT	Precorrin 8 decarboxylase CbiT	PFCIRM123_03115	cbiT	Precorrin 8 decarboxylase CbiT	PFCIRM125_11300	cbiT	Precorrin 8 decarboxylase CbiT	PFCIRM127_01825	cbiT	Precorrin 8 decarboxylase CbiT	PFCIRM129_07195	cbiT	Precorrin 8 decarboxylase CbiT	PFCIRM131_00760	cbiT	Precorrin 8 decarboxylase CbiT	PFCIRM134_06245	cbiT	Precorrin 8 decarboxylase CbiT	PFCIRM135_00685	cbiT	Precorrin 8 decarboxylase CbiT	PFCIRM136_04270	cbiT	Precorrin 8 decarboxylase CbiT	PFCIRM138_11705	cbiT	Precorrin 8 decarboxylase CbiT
cluster_10040	-0.154982	0.186465	-0.831158	0.42072	0.862756	1	ACCESSORY										PFCIRM121_06570		Putative uncharacterized protein	PFCIRM122_07660		Putative uncharacterized protein																						PFCIRM136_06730		Putative uncharacterized protein
cluster_10044	-0.12032	0.389718	-0.308737	0.762359	0.921431	1	ACCESSORY										PFCIRM121_10075		Putative uncharacterized protein
cluster_10047	-0.12032	0.389718	-0.308737	0.762359	0.921431	1	ACCESSORY										PFCIRM121_04745		Hypothetical protein
cluster_1005	0.2831	0.137693	2.05603	0.0601936	0.41137	0.572427	ACCESSORY	PFCIRM1025_03950		Hypothetical protein				PFCIRM119_12110		Hypothetical protein	PFCIRM121_06585		Hypothetical protein				PFCIRM123_05620		Hypothetical protein	PFCIRM125_03750		Hypothetical protein				PFCIRM129_02670		Hypothetical protein							PFCIRM135_07825		Hypothetical protein	PFCIRM136_00225		Hypothetical protein	PFCIRM138_06370		Hypothetical protein
cluster_10050	-0.12032	0.389718	-0.308737	0.762359	0.921431	1	ACCESSORY										PFCIRM121_02615		Hypothetical protein
cluster_10053	-0.12032	0.389718	-0.308737	0.762359	0.921431	1	ACCESSORY										PFCIRM121_07670		Putative uncharacterized protein
cluster_10058	-0.12032	0.389718	-0.308737	0.762359	0.921431	1	ACCESSORY										PFCIRM121_01485		Hypothetical membrane protein
cluster_1006	0.385313	0.280083	1.37571	0.191891	0.723723	1	ACCESSORY	PFCIRM1025_04235		Hypothetical protein
cluster_10066	-0.0927126	0.262143	-0.353672	0.729191	0.918049	1	ACCESSORY										PFCIRM121_04220		Putative uncharacterized protein
cluster_1007	0.385313	0.280083	1.37571	0.191891	0.723723	1	ACCESSORY	PFCIRM1025_12055		Possible helicase
cluster_10071	-0.12032	0.389718	-0.308737	0.762359	0.921431	1	ACCESSORY										PFCIRM121_10435		Hypothetical protein
cluster_10072	0.195499	0.252167	0.775275	0.451894	0.871564	1	ACCESSORY										PFCIRM121_06510		polar amino acid ABC transporter, binding protein																						PFCIRM135_06900	hisJ5	HisJ5
cluster_10073	0.0980679	0.170832	0.574061	0.575615	0.897569	1	ACCESSORY										PFCIRM121_09385		Protein of unknown function							PFCIRM125_05280		Protein of unknown function
cluster_10075	-0.12032	0.389718	-0.308737	0.762359	0.921431	1	ACCESSORY										PFCIRM121_07310	iolT	Putative myo-inositol transporter IolT
cluster_10078	-0.12032	0.389718	-0.308737	0.762359	0.921431	1	ACCESSORY										PFCIRM121_00870		Chloride channel
cluster_1008	0	0	0	1	0.939321	1	CORE	PFCIRM1025_03880	lacI4	Transcriptional regulator, LacI family (HTH-type transcriptional regulator degA)	PFCIRM118_09955	lacI4	Transcriptional regulator, LacI family (HTH-type transcriptional regulator degA)	PFCIRM119_02225	lacI4	Transcriptional regulator, LacI family (HTH-type transcriptional regulator degA)	PFCIRM121_09800	lacI4	Transcriptional regulator, LacI family (HTH-type transcriptional regulator degA)	PFCIRM122_10360	lacI4	Transcriptional regulator, LacI family (HTH-type transcriptional regulator degA)	PFCIRM123_12265	lacI4	Transcriptional regulator, LacI family (HTH-type transcriptional regulator degA)	PFCIRM125_00860	lacI4	Transcriptional regulator, LacI family (HTH-type transcriptional regulator degA)	PFCIRM127_04730	lacI4	Transcriptional regulator, LacI family (HTH-type transcriptional regulator degA)	PFCIRM129_12055	lacI4	Transcriptional regulator, LacI family (HTH-type transcriptional regulator degA)	PFCIRM131_10690	lacI4	Transcriptional regulator, LacI family (HTH-type transcriptional regulator degA)	PFCIRM134_02535	lacI4	Transcriptional regulator, LacI family (HTH-type transcriptional regulator degA)	PFCIRM135_11465	lacI4	Transcriptional regulator, LacI family (HTH-type transcriptional regulator degA)	PFCIRM136_12390	lacI4	Transcriptional regulator, LacI family (HTH-type transcriptional regulator degA)	PFCIRM138_00830	lacI4	Transcriptional regulator, LacI family (HTH-type transcriptional regulator degA)
cluster_10082	-0.12032	0.389718	-0.308737	0.762359	0.921431	1	ACCESSORY										PFCIRM121_10575		Hypothetical protein
cluster_10084	-0.127537	0.274793	-0.46412	0.650151	0.908664	1	ACCESSORY										PFCIRM121_07980		Hypothetical protein										PFCIRM127_07650		Putative uncharacterized protein
cluster_10094	-0.12032	0.389718	-0.308737	0.762359	0.921431	1	ACCESSORY										PFCIRM121_03915		IM protein of monosaccharide ABC transporter (MOS:undef)
cluster_101	0.385313	0.280083	1.37571	0.191891	0.723723	1	ACCESSORY	PFCIRM1025_06375		protein of unknown function
cluster_1011	0.277792	0.121748	2.28169	0.0397812	0.338707	0.572427	ACCESSORY	PFCIRM1025_10870		Protein of unknown function	PFCIRM118_10055		Protein of unknown function				PFCIRM121_09925		Protein of unknown function				PFCIRM123_12390		Protein of unknown function	PFCIRM125_00985		Protein of unknown function				PFCIRM129_12170		Protein of unknown function	PFCIRM131_02175		Protein of unknown function				PFCIRM135_11570		Protein of unknown function	PFCIRM136_09630		Protein of unknown function
cluster_10116	-0.12032	0.389718	-0.308737	0.762359	0.921431	1	ACCESSORY										PFCIRM121_11985		Hypothetical protein
cluster_1012	0	0	0	1	0.939321	1	CORE	PFCIRM1025_02160	dtxR	Iron-dependent repressor	PFCIRM118_06010	dtxR	Iron-dependent repressor	PFCIRM119_05445	dtxR	Iron-dependent repressor	PFCIRM121_08090	dtxR	Iron-dependent repressor	PFCIRM122_09115	dtxR	Iron-dependent repressor	PFCIRM123_10905	dtxR	Iron-dependent repressor	PFCIRM125_02750	dtxR	Iron-dependent repressor	PFCIRM127_11975	dtxR	Iron-dependent repressor	PFCIRM129_06475	dtxR	Iron-dependent repressor	PFCIRM131_10190	dtxR	Iron-dependent repressor	PFCIRM134_09280	dtxR	Iron-dependent repressor	PFCIRM135_07085	dtxR	Iron-dependent repressor	PFCIRM136_02485	dtxR	Iron-dependent repressor	PFCIRM138_00740	dtxR	Iron-dependent repressor
cluster_10123	-0.12032	0.389718	-0.308737	0.762359	0.921431	1	ACCESSORY										PFCIRM121_03015		Protein of unknown function
cluster_1013	0	0	0	1	0.939321	1	CORE	PFCIRM1025_10655		polar amino acid ABC transporter, binding protein	PFCIRM118_01180		polar amino acid ABC transporter, binding protein	PFCIRM119_07275		polar amino acid ABC transporter, binding protein	PFCIRM121_06500		polar amino acid ABC transporter, binding protein	PFCIRM122_06490		polar amino acid ABC transporter, binding protein	PFCIRM123_07115		polar amino acid ABC transporter, binding protein	PFCIRM125_00065		polar amino acid ABC transporter, binding protein	PFCIRM127_00595		polar amino acid ABC transporter, binding protein	PFCIRM129_03850		polar amino acid ABC transporter, binding protein	PFCIRM131_08325		polar amino acid ABC transporter, binding protein	PFCIRM134_12605		polar amino acid ABC transporter, binding protein	PFCIRM135_06910		polar amino acid ABC transporter, binding protein	PFCIRM136_04120		polar amino acid ABC transporter, binding protein	PFCIRM138_07325		polar amino acid ABC transporter, binding protein
cluster_10130	-0.12032	0.389718	-0.308737	0.762359	0.921431	1	ACCESSORY										PFCIRM121_07480	azlC	AzlC family protein (Amino acid permease)
cluster_10132	-0.152552	0.216476	-0.704704	0.493287	0.881635	1	ACCESSORY										PFCIRM121_04975	ntcA	Global nitrogen regulator NtcA	PFCIRM122_08830	ntcA	Global nitrogen regulator NtcA
cluster_10133	-0.12032	0.389718	-0.308737	0.762359	0.921431	1	ACCESSORY										PFCIRM121_10675		Hypothetical protein
cluster_10134	-0.12032	0.389718	-0.308737	0.762359	0.921431	1	ACCESSORY										PFCIRM121_03785	ruvC	Crossover junction endodeoxyribonuclease (Holliday junction nuclease ) (Holliday junction resolvase)
cluster_10142	0.155168	0.189636	0.818241	0.427798	0.864861	1	ACCESSORY										PFCIRM121_02685		ATPase associated with various cellular activities AAA_5							PFCIRM125_03775		ATPase associated with various cellular activities AAA_5
cluster_10145	0.14419	0.117737	1.22467	0.242184	0.773803	1	ACCESSORY										PFCIRM121_09980		Protein of unknown function				PFCIRM123_12445		Protein of unknown function	PFCIRM125_01030		Protein of unknown function	PFCIRM127_10355		Protein of unknown function	PFCIRM129_12225		Protein of unknown function	PFCIRM131_02230		Protein of unknown function				PFCIRM135_11625		Protein of unknown function	PFCIRM136_09685		Protein of unknown function
cluster_10151	-0.12032	0.389718	-0.308737	0.762359	0.921431	1	ACCESSORY										PFCIRM121_10495		Protein of unknown function
cluster_10155	-0.12032	0.389718	-0.308737	0.762359	0.921431	1	ACCESSORY										PFCIRM121_00235	tagO	Undecaprenyl-phosphate alpha-N-acetylglucosaminyltransferase
cluster_10158	-0.12032	0.389718	-0.308737	0.762359	0.921431	1	ACCESSORY										PFCIRM121_11955		Hypothetical protein
cluster_1016	0	0	0	1	0.939321	1	CORE	PFCIRM1025_01610	PPA1530	ABC transporter ATP-binding protein	PFCIRM118_03820	PPA1530	ABC transporter ATP-binding protein	PFCIRM119_01410	PPA1530	ABC transporter ATP-binding protein	PFCIRM121_01575	PPA1530	ABC transporter ATP-binding protein	PFCIRM122_11995	PPA1530	ABC transporter ATP-binding protein	PFCIRM123_09990	PPA1530	ABC transporter ATP-binding protein	PFCIRM125_07220	PPA1530	ABC transporter ATP-binding protein	PFCIRM127_06835	PPA1530	ABC transporter ATP-binding protein	PFCIRM129_11155	PPA1530	ABC transporter ATP-binding protein	PFCIRM131_07300	PPA1530	ABC transporter ATP-binding protein	PFCIRM134_03550	PPA1530	ABC transporter ATP-binding protein	PFCIRM135_10470	PPA1530	ABC transporter ATP-binding protein	PFCIRM136_09075	PPA1530	ABC transporter ATP-binding protein	PFCIRM138_01445	PPA1530	ABC transporter ATP-binding protein
cluster_10166	-0.12032	0.389718	-0.308737	0.762359	0.921431	1	ACCESSORY										PFCIRM121_02425	modB	Molybdate ABC transporter, permease protein
cluster_1017	0	0	0	1	0.939321	1	CORE	PFCIRM1025_07215		Hypothetical secreted protein	PFCIRM118_07125		Hypothetical secreted protein	PFCIRM119_10755		Hypothetical secreted protein	PFCIRM121_07460		Hypothetical secreted protein	PFCIRM122_08415		Hypothetical secreted protein	PFCIRM123_09100		Hypothetical secreted protein	PFCIRM125_11710		Hypothetical secreted protein	PFCIRM127_10435		Hypothetical secreted protein	PFCIRM129_07610		Hypothetical secreted protein	PFCIRM131_11560		Hypothetical secreted protein	PFCIRM134_05815		Hypothetical secreted protein	PFCIRM135_01985		Hypothetical secreted protein	PFCIRM136_04690		Hypothetical secreted protein	PFCIRM138_11255		Hypothetical secreted protein
cluster_10177	-0.12032	0.389718	-0.308737	0.762359	0.921431	1	ACCESSORY										PFCIRM121_07630		Protein of unknown function
cluster_1018	0	0	0	1	0.939321	1	CORE	PFCIRM1025_00590	spoU3	TRNA/rRNA methyltransferase	PFCIRM118_10590	spoU3	TRNA/rRNA methyltransferase	PFCIRM119_07380	spoU3	TRNA/rRNA methyltransferase	PFCIRM121_04645	spoU3	TRNA/rRNA methyltransferase	PFCIRM122_01040	spoU3	TRNA/rRNA methyltransferase	PFCIRM123_11870	spoU3	TRNA/rRNA methyltransferase	PFCIRM125_01570	spoU3	TRNA/rRNA methyltransferase	PFCIRM127_05545	spoU3	TRNA/rRNA methyltransferase	PFCIRM129_10455	spoU3	TRNA/rRNA methyltransferase	PFCIRM131_03700	spoU3	TRNA/rRNA methyltransferase	PFCIRM134_05070	spoU3	TRNA/rRNA methyltransferase	PFCIRM135_01300	spoU3	TRNA/rRNA methyltransferase	PFCIRM136_00690	spoU3	TRNA/rRNA methyltransferase	PFCIRM138_05665	spoU3	TRNA/rRNA methyltransferase
cluster_10180	-0.12032	0.389718	-0.308737	0.762359	0.921431	1	ACCESSORY										PFCIRM121_08435		Transcriptional regulator
cluster_10186	-0.102959	0.214637	-0.47969	0.639327	0.907206	1	ACCESSORY										PFCIRM121_04930		Protein of unknown function	PFCIRM122_08790		Protein of unknown function
cluster_10188	-0.12032	0.389718	-0.308737	0.762359	0.921431	1	ACCESSORY										PFCIRM121_06045	rpsM	30S ribosomal protein S13
cluster_1019	0	0	0	1	0.939321	1	CORE	PFCIRM1025_03755	prfB	Peptide chain release factor 2 (RF-2)	PFCIRM118_02540	prfB	Peptide chain release factor 2 (RF-2)	PFCIRM119_09005	prfB	Peptide chain release factor 2 (RF-2)	PFCIRM121_08935	prfB	Peptide chain release factor 2 (RF-2)	PFCIRM122_05440	prfB	Peptide chain release factor 2 (RF-2)	PFCIRM123_01685	prfB	Peptide chain release factor 2 (RF-2)	PFCIRM125_10340	prfB	Peptide chain release factor 2 (RF-2)	PFCIRM127_07985	prfB	Peptide chain release factor 2 (RF-2)	PFCIRM129_03075	prfB	Peptide chain release factor 2 (RF-2)	PFCIRM131_01400	prfB	Peptide chain release factor 2 (RF-2)	PFCIRM134_10930	prfB	Peptide chain release factor 2 (RF-2)	PFCIRM135_04570	prfB	Peptide chain release factor 2 (RF-2)	PFCIRM136_10395	prfB	Peptide chain release factor 2 (RF-2)	PFCIRM138_10050	prfB	Peptide chain release factor 2 (RF-2)
cluster_10192	-0.12032	0.389718	-0.308737	0.762359	0.921431	1	ACCESSORY										PFCIRM121_12015		membrane protein
cluster_10197	-0.12032	0.389718	-0.308737	0.762359	0.921431	1	ACCESSORY										PFCIRM121_06525		Protein of unknown function
cluster_102	0	0	0	1	0.939321	1	CORE	PFCIRM1025_11590	sdaA	L-serine dehydratase ( L-serine ammonia-lyase)	PFCIRM118_10290	sdaA	L-serine dehydratase ( L-serine ammonia-lyase)	PFCIRM119_07685	sdaA	L-serine dehydratase ( L-serine ammonia-lyase)	PFCIRM121_00535	sdaA	L-serine dehydratase ( L-serine ammonia-lyase)	PFCIRM122_06390	sdaA	L-serine dehydratase ( L-serine ammonia-lyase)	PFCIRM123_12165	sdaA	L-serine dehydratase ( L-serine ammonia-lyase)	PFCIRM125_01870	sdaA	L-serine dehydratase ( L-serine ammonia-lyase)	PFCIRM127_12120	sdaA	L-serine dehydratase ( L-serine ammonia-lyase)	PFCIRM129_10150	sdaA	L-serine dehydratase ( L-serine ammonia-lyase)	PFCIRM131_04000	sdaA	L-serine dehydratase ( L-serine ammonia-lyase)	PFCIRM134_04775	sdaA	L-serine dehydratase ( L-serine ammonia-lyase)	PFCIRM135_01595	sdaA	L-serine dehydratase ( L-serine ammonia-lyase)	PFCIRM136_00390	sdaA	L-serine dehydratase ( L-serine ammonia-lyase)	PFCIRM138_05960	sdaA	L-serine dehydratase ( L-serine ammonia-lyase)
cluster_1020	0	0	0	1	0.939321	1	CORE	PFCIRM1025_06440		Protein of unknown function	PFCIRM118_05065		Protein of unknown function	PFCIRM119_05080		Protein of unknown function	PFCIRM121_10335		Protein of unknown function	PFCIRM122_04340		Protein of unknown function	PFCIRM123_05315		Protein of unknown function	PFCIRM125_02375		Protein of unknown function	PFCIRM127_01095		Protein of unknown function	PFCIRM129_06100		Protein of unknown function	PFCIRM131_09390		Protein of unknown function	PFCIRM134_07840		Protein of unknown function	PFCIRM135_07450		Protein of unknown function	PFCIRM136_03520		Protein of unknown function	PFCIRM138_00265		Protein of unknown function
cluster_10202	-0.12032	0.389718	-0.308737	0.762359	0.921431	1	ACCESSORY										PFCIRM121_10790	ApbA	Putative 2-dehydropantoate 2-reductase (Ketopantoate reductase) (KPA reductase) (KPR)
cluster_10206	-0.12032	0.389718	-0.308737	0.762359	0.921431	1	ACCESSORY										PFCIRM121_07190	htrA2	secreted serine protease, trypsin-like serine proteases
cluster_1021	-0.0247333	0.193667	-0.12771	0.90031	0.93292	1	ACCESSORY	PFCIRM1025_02075		Recombinase							PFCIRM121_08175		Recombinase	PFCIRM122_09025		Recombinase	PFCIRM123_10990		Recombinase													PFCIRM134_09370		Recombinase				PFCIRM136_02570		Recombinase	PFCIRM138_00650		Recombinase
cluster_10218	-0.12032	0.389718	-0.308737	0.762359	0.921431	1	ACCESSORY										PFCIRM121_06065	rplQ	50S ribosomal protein L17
cluster_10219	-0.12032	0.389718	-0.308737	0.762359	0.921431	1	ACCESSORY										PFCIRM121_06885		membrane protein without function
cluster_10223	-0.12032	0.389718	-0.308737	0.762359	0.921431	1	ACCESSORY										PFCIRM121_02640	ribH	6,7-dimethyl-8-ribityllumazine synthase (Riboflavin synthase beta chain)
cluster_10224	-0.120819	0.266505	-0.453345	0.657691	0.909652	1	ACCESSORY										PFCIRM121_10265	thrB2	ABC superfamily ATP binding cassette transporter, ABC protein
cluster_10226	-0.12032	0.389718	-0.308737	0.762359	0.921431	1	ACCESSORY										PFCIRM121_00930		Hypothetical protein
cluster_10229	-0.127537	0.274793	-0.46412	0.650151	0.908664	1	ACCESSORY										PFCIRM121_07970		protein of unknown function										PFCIRM127_07660		Putative uncharacterized protein
cluster_1023	0.193562	0.206118	0.939084	0.364617	0.843403	1	ACCESSORY	PFCIRM1025_05640	copB	Copper-exporting ATPase													PFCIRM123_00010		Copper/silver-translocating P-type ATPase
cluster_10236	-0.12032	0.389718	-0.308737	0.762359	0.921431	1	ACCESSORY										PFCIRM121_08145		Hypothetical protein
cluster_1024	-0.0145755	0.183341	-0.0794993	0.937833	0.935482	1	ACCESSORY	PFCIRM1025_05285		Hypothetical protein	PFCIRM118_05345		Hypothetical protein	PFCIRM119_07875		Hypothetical protein	PFCIRM121_05275		Hypothetical protein							PFCIRM125_01270		Hypothetical protein	PFCIRM127_11160		Hypothetical protein	PFCIRM129_02015		Hypothetical protein	PFCIRM131_09135		Hypothetical protein	PFCIRM134_00780		Hypothetical protein	PFCIRM135_02500		Hypothetical protein	PFCIRM136_03675		Hypothetical protein	PFCIRM138_04050		Hypothetical protein
cluster_1025	0	0	0	1	0.939321	1	CORE	PFCIRM1025_01885	tatB	Sec-independent protein translocase protein TatB precursor	PFCIRM118_04480	tatB	Sec-independent protein translocase protein TatB precursor	PFCIRM119_00740	tatB	Sec-independent protein translocase protein TatB precursor	PFCIRM121_00905	tatB	Sec-independent protein translocase protein TatB precursor	PFCIRM122_11335	tatB	Sec-independent protein translocase protein TatB precursor	PFCIRM123_10665	tatB	Sec-independent protein translocase protein TatB precursor	PFCIRM125_06555	tatB	Sec-independent protein translocase protein TatB precursor	PFCIRM127_06180	tatB	Sec-independent protein translocase protein TatB precursor	PFCIRM129_11820	tatB	Sec-independent protein translocase protein TatB precursor	PFCIRM131_07990	tatB	Sec-independent protein translocase protein TatB precursor	PFCIRM134_04215	tatB	Sec-independent protein translocase protein TatB precursor	PFCIRM135_11135	tatB	Sec-independent protein translocase protein TatB precursor	PFCIRM136_08400	tatB	Sec-independent protein translocase protein TatB precursor	PFCIRM138_02115	tatB	Sec-independent protein translocase protein TatB precursor
cluster_10259	-0.12032	0.389718	-0.308737	0.762359	0.921431	1	ACCESSORY										PFCIRM121_05770
cluster_1026	0	0	0	1	0.939321	1	CORE	PFCIRM1025_08905	lpd	Dihydrolipoyl dehydrogenase (E3 component of alpha keto acid dehydrogenase complexes) (Dihydrolipoamide dehydrogenase)	PFCIRM118_00265	lpd	Dihydrolipoyl dehydrogenase (E3 component of alpha keto acid dehydrogenase complexes) (Dihydrolipoamide dehydrogenase)	PFCIRM119_03625	lpd	Dihydrolipoyl dehydrogenase (E3 component of alpha keto acid dehydrogenase complexes) (Dihydrolipoamide dehydrogenase)	PFCIRM121_03420	lpd	Dihydrolipoyl dehydrogenase (E3 component of alpha keto acid dehydrogenase complexes) (Dihydrolipoamide dehydrogenase)	PFCIRM122_10090	lpd	Dihydrolipoyl dehydrogenase (E3 component of alpha keto acid dehydrogenase complexes) (Dihydrolipoamide dehydrogenase)	PFCIRM123_00825	lpd	Dihydrolipoyl dehydrogenase (E3 component of alpha keto acid dehydrogenase complexes) (Dihydrolipoamide dehydrogenase)	PFCIRM125_09610	lpd	Dihydrolipoyl dehydrogenase (E3 component of alpha keto acid dehydrogenase complexes) (Dihydrolipoamide dehydrogenase)	PFCIRM127_02730	lpd	Dihydrolipoyl dehydrogenase (E3 component of alpha keto acid dehydrogenase complexes) (Dihydrolipoamide dehydrogenase)	PFCIRM129_09770	lpd	Dihydrolipoyl dehydrogenase (E3 component of alpha keto acid dehydrogenase complexes) (Dihydrolipoamide dehydrogenase)	PFCIRM131_02305	lpd	Dihydrolipoyl dehydrogenase (E3 component of alpha keto acid dehydrogenase complexes) (Dihydrolipoamide dehydrogenase)	PFCIRM134_04550	lpd	Dihydrolipoyl dehydrogenase (E3 component of alpha keto acid dehydrogenase complexes) (Dihydrolipoamide dehydrogenase)	PFCIRM135_06510	lpd	Dihydrolipoyl dehydrogenase (E3 component of alpha keto acid dehydrogenase complexes) (Dihydrolipoamide dehydrogenase)	PFCIRM136_10845	lpd	Dihydrolipoyl dehydrogenase (E3 component of alpha keto acid dehydrogenase complexes) (Dihydrolipoamide dehydrogenase)	PFCIRM138_03595	lpd	Dihydrolipoyl dehydrogenase (E3 component of alpha keto acid dehydrogenase complexes) (Dihydrolipoamide dehydrogenase)
cluster_10260	-0.12032	0.389718	-0.308737	0.762359	0.921431	1	ACCESSORY										PFCIRM121_06360	rbsA	ATP binding protein of ribose ABC transporter
cluster_10268	-0.12032	0.389718	-0.308737	0.762359	0.921431	1	ACCESSORY										PFCIRM121_06655		Hypothetical protein
cluster_1027	0	0	0	1	0.939321	1	CORE	PFCIRM1025_06300	cobA	CobA Uroporphyrinogen III methyltransferase	PFCIRM118_07785	cobA	CobA Uroporphyrinogen III methyltransferase	PFCIRM119_11965	cobA	CobA Uroporphyrinogen III methyltransferase	PFCIRM121_09300	cobA	CobA Uroporphyrinogen III methyltransferase	PFCIRM122_07270	cobA	CobA Uroporphyrinogen III methyltransferase	PFCIRM123_08935	cobA	CobA Uroporphyrinogen III methyltransferase	PFCIRM125_05195	cobA	CobA Uroporphyrinogen III methyltransferase	PFCIRM127_05690	cobA	CobA Uroporphyrinogen III methyltransferase	PFCIRM129_08815	cobA	CobA Uroporphyrinogen III methyltransferase	PFCIRM131_10545	cobA	CobA Uroporphyrinogen III methyltransferase	PFCIRM134_10075	cobA	CobA Uroporphyrinogen III methyltransferase	PFCIRM135_09195	cobA	CobA Uroporphyrinogen III methyltransferase	PFCIRM136_05895	cobA	CobA Uroporphyrinogen III methyltransferase	PFCIRM138_09295	cobA	CobA Uroporphyrinogen III methyltransferase
cluster_1028	0	0	0	1	0.939321	1	CORE	PFCIRM1025_07810		permease of the major facilitator superfamily	PFCIRM118_00610		permease of the major facilitator superfamily	PFCIRM119_06125		permease of the major facilitator superfamily	PFCIRM121_07820		permease of the major facilitator superfamily	PFCIRM122_00260		permease of the major facilitator superfamily	PFCIRM123_06490		permease of the major facilitator superfamily	PFCIRM125_04060		permease of the major facilitator superfamily	PFCIRM127_00315		permease of the major facilitator superfamily	PFCIRM129_05610		permease of the major facilitator superfamily	PFCIRM131_11150		permease of the major facilitator superfamily	PFCIRM134_02095		permease of the major facilitator superfamily	PFCIRM135_08130		permease of the major facilitator superfamily	PFCIRM136_00060		permease of the major facilitator superfamily	PFCIRM138_04135		permease of the major facilitator superfamily
cluster_10288	-0.12032	0.389718	-0.308737	0.762359	0.921431	1	ACCESSORY										PFCIRM121_04620		Hypothetical protein
cluster_1029	0.210205	0.269879	0.778887	0.449836	0.871017	1	ACCESSORY	PFCIRM1025_06115	ApbA	Putative 2-dehydropantoate 2-reductase (Ketopantoate reductase) (KPA reductase) (KPR)	PFCIRM118_09480	ApbA	Putative 2-dehydropantoate 2-reductase (Ketopantoate reductase) (KPA reductase) (KPR)	PFCIRM119_11775	ApbA	Putative 2-dehydropantoate 2-reductase (Ketopantoate reductase) (KPA reductase) (KPR)				PFCIRM122_07070	ApbA	Putative 2-dehydropantoate 2-reductase (Ketopantoate reductase) (KPA reductase) (KPR)	PFCIRM123_08750	ApbA	Putative 2-dehydropantoate 2-reductase (Ketopantoate reductase) (KPA reductase) (KPR)	PFCIRM125_05005	ApbA	Putative 2-dehydropantoate 2-reductase (Ketopantoate reductase) (KPA reductase) (KPR)	PFCIRM127_08970	ApbA	Putative 2-dehydropantoate 2-reductase (Ketopantoate reductase) (KPA reductase) (KPR)	PFCIRM129_08625	ApbA	Putative 2-dehydropantoate 2-reductase (Ketopantoate reductase) (KPA reductase) (KPR)	PFCIRM131_10355	ApbA	Putative 2-dehydropantoate 2-reductase (Ketopantoate reductase) (KPA reductase) (KPR)	PFCIRM134_09885	ApbA	Putative 2-dehydropantoate 2-reductase (Ketopantoate reductase) (KPA reductase) (KPR)	PFCIRM135_09005	ApbA	Putative 2-dehydropantoate 2-reductase (Ketopantoate reductase) (KPA reductase) (KPR)	PFCIRM136_05705	ApbA	Putative 2-dehydropantoate 2-reductase (Ketopantoate reductase) (KPA reductase) (KPR)	PFCIRM138_02425	ApbA	Putative 2-dehydropantoate 2-reductase (Ketopantoate reductase) (KPA reductase) (KPR)
cluster_10296	-0.12032	0.389718	-0.308737	0.762359	0.921431	1	ACCESSORY										PFCIRM121_11200	rplV	50S ribosomal protein L22
cluster_1030	0	0	0	1	0.939321	1	CORE	PFCIRM1025_08660		Hypothetical protein	PFCIRM118_00790		Hypothetical protein	PFCIRM119_05945		Hypothetical protein	PFCIRM121_05855		Hypothetical protein	PFCIRM122_10865		Hypothetical protein	PFCIRM123_09480		Hypothetical protein	PFCIRM125_06215		Hypothetical protein	PFCIRM127_09795		Hypothetical protein	PFCIRM129_03460		Hypothetical protein	PFCIRM131_10790		Hypothetical protein	PFCIRM134_01910		Hypothetical protein	PFCIRM135_00205		Hypothetical protein	PFCIRM136_12310		Hypothetical protein	PFCIRM138_03865		Hypothetical protein
cluster_10302	-0.12032	0.389718	-0.308737	0.762359	0.921431	1	ACCESSORY										PFCIRM121_03130		Hypothetical protein
cluster_1031	0.966523	0.270344	3.57516	0.00333279	0.0220923	0.0307344	ACCESSORY	PFCIRM1025_09490		Hypothetical membrane protein													PFCIRM123_11265		Hypothetical membrane protein										PFCIRM131_11345		Hypothetical membrane protein
cluster_10318	-0.12032	0.389718	-0.308737	0.762359	0.921431	1	ACCESSORY										PFCIRM121_02065		Hypothetical membrane protein
cluster_10323	-0.378418	0.168956	-2.23974	0.0429992	0.353581	0.572427	ACCESSORY										PFCIRM121_10485		Protein of unknown function																			PFCIRM134_09100		Protein of unknown function							PFCIRM138_00110		Protein of unknown function
cluster_10324	-0.152839	0.193216	-0.791028	0.442961	0.869158	1	ACCESSORY										PFCIRM121_05765	iol	Myo-inositol 2-dehydrogenase	PFCIRM122_10915	iol	Myo-inositol 2-dehydrogenase																PFCIRM134_01820	iol	Myo-inositol 2-dehydrogenase
cluster_1033	0.385313	0.280083	1.37571	0.191891	0.723723	1	ACCESSORY	PFCIRM1025_02105		Hypothetical protein
cluster_10335	0.155168	0.189636	0.818241	0.427798	0.864861	1	ACCESSORY										PFCIRM121_02680		Putative uncharacterized protein							PFCIRM125_03770		Putative uncharacterized protein
cluster_1034	0.137699	0.24403	0.56427	0.582067	0.898637	1	ACCESSORY	PFCIRM1025_04950		Putative drug resistance transporter
cluster_10343	-0.12032	0.389718	-0.308737	0.762359	0.921431	1	ACCESSORY										PFCIRM121_07780		Protein of unknown function
cluster_10344	-0.12032	0.389718	-0.308737	0.762359	0.921431	1	ACCESSORY										PFCIRM121_07800	fepD	iron ABC transporter, permease protein
cluster_10349	-0.12032	0.389718	-0.308737	0.762359	0.921431	1	ACCESSORY										PFCIRM121_11880		Ribonuclease, Rne/Rng family
cluster_10350	-0.12032	0.389718	-0.308737	0.762359	0.921431	1	ACCESSORY										PFCIRM121_03470		Hypothetical protein
cluster_10351	-0.152552	0.216476	-0.704704	0.493287	0.881635	1	ACCESSORY										PFCIRM121_04985		Protein of unknown function	PFCIRM122_08840		Protein of unknown function
cluster_10352	-0.12032	0.389718	-0.308737	0.762359	0.921431	1	ACCESSORY										PFCIRM121_05785		Hypothetical protein
cluster_10357	-0.12032	0.389718	-0.308737	0.762359	0.921431	1	ACCESSORY										PFCIRM121_07405		Major facilitator superfamily MFS_1
cluster_1036	0.50035	0.140352	3.56497	0.00339876	0.0223287	0.049535	ACCESSORY	PFCIRM1025_02335		Hypothetical outer membrane protein																						PFCIRM129_09530		Protein of unknown function							PFCIRM135_00105		Hypothetical outer membrane protein
cluster_10366	-0.12032	0.389718	-0.308737	0.762359	0.921431	1	ACCESSORY										PFCIRM121_10765		Hypothetical membrane protein
cluster_10369	-0.12032	0.389718	-0.308737	0.762359	0.921431	1	ACCESSORY										PFCIRM121_10065		Protein of unknown function
cluster_10371	-0.12032	0.389718	-0.308737	0.762359	0.921431	1	ACCESSORY										PFCIRM121_04265	copA	Cation transport ATPase
cluster_10373	-0.12032	0.389718	-0.308737	0.762359	0.921431	1	ACCESSORY										PFCIRM121_10190		Hypothetical protein
cluster_10376	-0.12032	0.389718	-0.308737	0.762359	0.921431	1	ACCESSORY										PFCIRM121_06295		Hypothetical protein
cluster_1038	0.229255	0.209461	1.0945	0.293378	0.809218	1	ACCESSORY	PFCIRM1025_01840	hflC1	Stomatin/prohibitin homolog				PFCIRM119_06275	hflC1	Stomatin/prohibitin homolog	PFCIRM121_04760	hflC1	Stomatin/prohibitin homolog	PFCIRM122_04275	hflC1	Stomatin/prohibitin homolog	PFCIRM123_07025	hflC1	Stomatin/prohibitin homolog	PFCIRM125_06280	hflC1	Stomatin/prohibitin homolog				PFCIRM129_09415	hflC1	Stomatin/prohibitin homolog	PFCIRM131_06785	hflC1	Stomatin/prohibitin homolog				PFCIRM135_09455	hflC1	Stomatin/prohibitin homolog	PFCIRM136_07265	hflC1	Stomatin/prohibitin homolog	PFCIRM138_00020	hflC1	Stomatin/prohibitin homolog
cluster_1039	0.385313	0.280083	1.37571	0.191891	0.723723	1	ACCESSORY	PFCIRM1025_06800		Putative uncharacterized protein
cluster_10392	-0.152552	0.216476	-0.704704	0.493287	0.881635	1	ACCESSORY										PFCIRM121_04925	oppB1	Dipeptide/oligopeptide ABC superfamily ATP binding cassette transporter, permease protein	PFCIRM122_08785	oppB	IM protein of oligopeptide ABC transporter (OPN:undef)
cluster_10393	-0.12032	0.389718	-0.308737	0.762359	0.921431	1	ACCESSORY										PFCIRM121_06315		Putative uncharacterized protein
cluster_1040	0.385313	0.280083	1.37571	0.191891	0.723723	1	ACCESSORY	PFCIRM1025_11895		Putative uncharacterized protein
cluster_10405	-0.12032	0.389718	-0.308737	0.762359	0.921431	1	ACCESSORY										PFCIRM121_09410		Hypothetical protein
cluster_1041	0.385313	0.280083	1.37571	0.191891	0.723723	1	ACCESSORY	PFCIRM1025_08730		Hypothetical protein
cluster_10421	-0.12032	0.389718	-0.308737	0.762359	0.921431	1	ACCESSORY										PFCIRM121_06285		transcription initiation factor
cluster_10422	-0.12032	0.389718	-0.308737	0.762359	0.921431	1	ACCESSORY										PFCIRM121_02810		Hypothetical protein
cluster_1043	0.385313	0.280083	1.37571	0.191891	0.723723	1	ACCESSORY	PFCIRM1025_02435		Hypothetical membrane protein
cluster_10434	-0.12032	0.389718	-0.308737	0.762359	0.921431	1	ACCESSORY										PFCIRM121_09700		Binding-protein-dependent transport systems inner membrane component
cluster_1044	-0.25653	0.269131	-0.953179	0.357693	0.840627	1	ACCESSORY	PFCIRM1025_07970		Transcriptional regulator	PFCIRM118_05010		Transcriptional regulator				PFCIRM121_10280		Transcriptional regulator	PFCIRM122_04395		Transcriptional regulator	PFCIRM123_05865		Transcriptional regulator				PFCIRM127_05235		Transcriptional regulator				PFCIRM131_09445		Transcriptional regulator	PFCIRM134_07900		Transcriptional regulator				PFCIRM136_03465		Transcriptional regulator	PFCIRM138_07630		Transcriptional regulator
cluster_10444	-0.12032	0.389718	-0.308737	0.762359	0.921431	1	ACCESSORY										PFCIRM121_04110		Small basic protein (membrane)
cluster_10450	-0.12032	0.389718	-0.308737	0.762359	0.921431	1	ACCESSORY										PFCIRM121_02840	purD	Phosphoribosylamine-glycine ligase
cluster_10455	-0.12032	0.389718	-0.308737	0.762359	0.921431	1	ACCESSORY										PFCIRM121_09390		Protein of unknown function
cluster_10458	-0.12032	0.389718	-0.308737	0.762359	0.921431	1	ACCESSORY										PFCIRM121_03715		Uncharacterized ATPase related to the helicase subunit of the holliday junction resolvase
cluster_10460	-0.12032	0.389718	-0.308737	0.762359	0.921431	1	ACCESSORY										PFCIRM121_07880	jag	Single-stranded nucleic acid binding R3H
cluster_10466	-0.12032	0.389718	-0.308737	0.762359	0.921431	1	ACCESSORY										PFCIRM121_05320		Hypothetical protein
cluster_1047	0	0	0	1	0.939321	1	CORE	PFCIRM1025_05135		Phosphocarrier protein, HPr family 8.A.8.1.1	PFCIRM118_05485		Phosphocarrier protein, HPr family 8.A.8.1.1	PFCIRM119_08020		Phosphocarrier protein, HPr family 8.A.8.1.1	PFCIRM121_04365		Phosphocarrier protein, HPr family 8.A.8.1.1	PFCIRM122_09610		Phosphocarrier protein, HPr family 8.A.8.1.1	PFCIRM123_11705		Phosphocarrier protein, HPr family 8.A.8.1.1	PFCIRM125_01415		Phosphocarrier protein, HPr family 8.A.8.1.1	PFCIRM127_00015		Phosphocarrier protein, HPr family 8.A.8.1.1	PFCIRM129_10610		Phosphocarrier, HPr family	PFCIRM131_09290		Phosphocarrier protein, HPr family 8.A.8.1.1	PFCIRM134_11570		Phosphocarrier protein, HPr family 8.A.8.1.1	PFCIRM135_02655		Phosphocarrier protein, HPr family 8.A.8.1.1	PFCIRM136_00845		Phosphocarrier protein, HPr family 8.A.8.1.1	PFCIRM138_06235		Phosphocarrier protein, HPr family 8.A.8.1.1
cluster_10470	-0.12032	0.389718	-0.308737	0.762359	0.921431	1	ACCESSORY										PFCIRM121_02365		Protein of unknown function
cluster_10473	-0.12032	0.389718	-0.308737	0.762359	0.921431	1	ACCESSORY										PFCIRM121_10070		Protein of unknown function
cluster_1048	0.385313	0.280083	1.37571	0.191891	0.723723	1	ACCESSORY	PFCIRM1025_06680		Hypothetical protein
cluster_10483	-0.12032	0.389718	-0.308737	0.762359	0.921431	1	ACCESSORY										PFCIRM121_04325	cysM	Cystathionine beta-synthase
cluster_10487	-0.12032	0.389718	-0.308737	0.762359	0.921431	1	ACCESSORY										PFCIRM121_04330		Putative uncharacterized protein
cluster_10498	0.116003	0.183733	0.631368	0.53862	0.890981	1	ACCESSORY										PFCIRM121_01840		Hypothetical protein							PFCIRM125_00740		Hypothetical protein
cluster_1050	0	0	0	1	0.939321	1	CORE	PFCIRM1025_03740	fnk	fructosamine kinase	PFCIRM118_02555	fnk	fructosamine kinase	PFCIRM119_09020	fnk	fructosamine kinase	PFCIRM121_08920	fnk	fructosamine kinase	PFCIRM122_05970	fnk	fructosamine kinase	PFCIRM123_01700	fnk	fructosamine kinase	PFCIRM125_10355	fnk	fructosamine kinase	PFCIRM127_08000	fnk	fructosamine kinase	PFCIRM129_03090	fnk	fructosamine kinase	PFCIRM131_05465	fnk	fructosamine kinase	PFCIRM134_10915	fnk	fructosamine kinase	PFCIRM135_04500	fnk	fructosamine kinase	PFCIRM136_07515	fnk	fructosamine kinase	PFCIRM138_10035	fnk	fructosamine kinase
cluster_10500	-0.12032	0.389718	-0.308737	0.762359	0.921431	1	ACCESSORY										PFCIRM121_09465	pf774	Putative carboxylic ester hydrolase
cluster_10508	-0.12032	0.389718	-0.308737	0.762359	0.921431	1	ACCESSORY										PFCIRM121_04995		Putative uncharacterized protein
cluster_1051	0	0	0	1	0.939321	1	CORE	PFCIRM1025_03845		Hypothetical protein	PFCIRM118_02440		Hypothetical protein	PFCIRM119_08905		Hypothetical protein	PFCIRM121_09030		Hypothetical protein	PFCIRM122_05535		Hypothetical protein	PFCIRM123_01585		Hypothetical protein	PFCIRM125_10240		Hypothetical protein	PFCIRM127_07885		Hypothetical protein	PFCIRM129_02975		Hypothetical protein	PFCIRM131_01300		Hypothetical protein	PFCIRM134_11030		Hypothetical protein	PFCIRM135_04670		Hypothetical protein	PFCIRM136_10295		Hypothetical protein	PFCIRM138_10145		Hypothetical protein
cluster_10512	-0.12032	0.389718	-0.308737	0.762359	0.921431	1	ACCESSORY										PFCIRM121_08005		Protein of unknown function
cluster_10521	-0.12032	0.389718	-0.308737	0.762359	0.921431	1	ACCESSORY										PFCIRM121_02050		PSP1 domain protein
cluster_10527	-0.12032	0.389718	-0.308737	0.762359	0.921431	1	ACCESSORY										PFCIRM121_00490		Transcriptional regulator
cluster_1053	0	0	0	1	0.939321	1	CORE	PFCIRM1025_03900		Membrane protein, Transporter, MFS superfamily	PFCIRM118_09920		Membrane protein, Transporter, MFS superfamily	PFCIRM119_02245		Membrane protein, Transporter, MFS superfamily	PFCIRM121_09780		Membrane protein, Transporter, MFS superfamily	PFCIRM122_10380		Membrane protein, Transporter, MFS superfamily	PFCIRM123_12245		Membrane protein, Transporter, MFS superfamily	PFCIRM125_00840		Membrane protein, Transporter, MFS superfamily	PFCIRM127_04710		Membrane protein, Transporter, MFS superfamily	PFCIRM129_12035		Membrane protein, Transporter, MFS superfamily	PFCIRM131_10710		Membrane protein, Transporter, MFS superfamily	PFCIRM134_02555		Membrane protein, Transporter, MFS superfamily	PFCIRM135_11445		Membrane protein, Transporter, MFS superfamily	PFCIRM136_12410		Membrane protein, Transporter, MFS superfamily	PFCIRM138_00850		Membrane protein, Transporter, MFS superfamily
cluster_1054	0.385313	0.280083	1.37571	0.191891	0.723723	1	ACCESSORY	PFCIRM1025_11475		Protein of unknown function
cluster_10548	-0.0282322	0.0450111	-0.627228	0.541248	0.891477	1	ACCESSORY										PFCIRM121_11885		Protein of unknown function	PFCIRM122_02760		Protein of unknown function	PFCIRM123_02155		Protein of unknown function										PFCIRM131_04850		Protein of unknown function	PFCIRM134_12240		Protein of unknown function	PFCIRM135_03940		Protein of unknown function				PFCIRM138_12060		Protein of unknown function
cluster_10549	-0.12032	0.389718	-0.308737	0.762359	0.921431	1	ACCESSORY										PFCIRM121_04475	bccp	Methylmalonyl-CoA carboxytransferase , 1.3S subunit (Transcarboxylase, 1.3S subunit). 123bp
cluster_1055	0.385313	0.280083	1.37571	0.191891	0.723723	1	ACCESSORY	PFCIRM1025_10890	rpsR	30S ribosomal protein S18
cluster_10556	-0.12032	0.389718	-0.308737	0.762359	0.921431	1	ACCESSORY										PFCIRM121_06865	cpsA1	Cell envelope-related function transcriptional attenuator common domain
cluster_10559	-0.12032	0.389718	-0.308737	0.762359	0.921431	1	ACCESSORY										PFCIRM121_08440
cluster_1056	0.385313	0.280083	1.37571	0.191891	0.723723	1	ACCESSORY	PFCIRM1025_07885
cluster_10560	-0.12032	0.389718	-0.308737	0.762359	0.921431	1	ACCESSORY										PFCIRM121_05685		Hypothetical membrane protein
cluster_10561	-0.210896	0.225863	-0.933735	0.36727	0.844441	1	ACCESSORY										PFCIRM121_05835		Protein of unknown function																PFCIRM131_10810		Protein of unknown function	PFCIRM134_01890		Protein of unknown function							PFCIRM138_03845		Protein of unknown function
cluster_10562	-0.12032	0.389718	-0.308737	0.762359	0.921431	1	ACCESSORY										PFCIRM121_08675	pduK	Propanediol utilization protein PduK
cluster_1057	0.385313	0.280083	1.37571	0.191891	0.723723	1	ACCESSORY	PFCIRM1025_00420	bccp	Methylmalonyl-CoA carboxytransferase , 1.3S subunit (Transcarboxylase, 1.3S subunit). 123bp
cluster_10573	-0.12032	0.389718	-0.308737	0.762359	0.921431	1	ACCESSORY										PFCIRM121_01610	rpsB	30S ribosomal protein S2
cluster_10575	-0.0927126	0.262143	-0.353672	0.729191	0.918049	1	ACCESSORY										PFCIRM121_04835		Protein of unknown function
cluster_1059	0	0	0	1	0.939321	1	CORE	PFCIRM1025_11425		Hypothetical protein	PFCIRM118_03475		Hypothetical protein	PFCIRM119_01800		Hypothetical protein	PFCIRM121_05140		Hypothetical protein	PFCIRM122_12355		Hypothetical protein	PFCIRM123_07530		Hypothetical protein	PFCIRM125_07605		Hypothetical protein	PFCIRM127_07190		Hypothetical protein	PFCIRM129_00120		Hypothetical protein	PFCIRM131_06950		Hypothetical protein	PFCIRM134_03200		Hypothetical protein	PFCIRM135_10120		Hypothetical protein	PFCIRM136_09420		Hypothetical protein	PFCIRM138_01090		Hypothetical protein
cluster_10593	-0.12032	0.389718	-0.308737	0.762359	0.921431	1	ACCESSORY										PFCIRM121_05965		Protein of unknown function
cluster_10598	-0.12032	0.389718	-0.308737	0.762359	0.921431	1	ACCESSORY										PFCIRM121_01555		Dehydrogenase
cluster_1060	0	0	0	1	0.939321	1	CORE	PFCIRM1025_12345	PF47	Protein mrp homolog (ATP-binding protein)	PFCIRM118_04475	PF47	Protein mrp homolog (ATP-binding protein)	PFCIRM119_00745	PF47	Protein mrp homolog (ATP-binding protein)	PFCIRM121_00910	PF47	Protein mrp homolog (ATP-binding protein)	PFCIRM122_11340	PF47	Protein mrp homolog (ATP-binding protein)	PFCIRM123_10660	PF47	Protein mrp homolog (ATP-binding protein)	PFCIRM125_06560	PF47	Protein mrp homolog (ATP-binding protein)	PFCIRM127_06185	PF47	Protein mrp homolog (ATP-binding protein)	PFCIRM129_11815	PF47	Protein mrp homolog (ATP-binding protein)	PFCIRM131_07985	PF47	Protein mrp homolog (ATP-binding protein)	PFCIRM134_04210	PF47	Protein mrp homolog (ATP-binding protein)	PFCIRM135_11130	PF47	Protein mrp homolog (ATP-binding protein)	PFCIRM136_08405	PF47	Protein mrp homolog (ATP-binding protein)	PFCIRM138_02110	PF47	Protein mrp homolog (ATP-binding protein)
cluster_1061	0.385313	0.280083	1.37571	0.191891	0.723723	1	ACCESSORY	PFCIRM1025_10045		transcription regulator
cluster_10616	-0.12032	0.389718	-0.308737	0.762359	0.921431	1	ACCESSORY										PFCIRM121_03155		Hypothetical protein
cluster_10618	-0.306312	0.217162	-1.41052	0.1816	0.710704	1	ACCESSORY										PFCIRM121_08230		Putative uncharacterized protein																			PFCIRM134_09425		Putative uncharacterized protein							PFCIRM138_00610		Putative uncharacterized protein
cluster_10621	-0.12032	0.389718	-0.308737	0.762359	0.921431	1	ACCESSORY										PFCIRM121_09860	proW	IM glycine betaine/choline transport protein of ABC transporter
cluster_10623	-0.12032	0.389718	-0.308737	0.762359	0.921431	1	ACCESSORY										PFCIRM121_08150		Type I antifreeze protein
cluster_10626	-0.12032	0.389718	-0.308737	0.762359	0.921431	1	ACCESSORY										PFCIRM121_07900
cluster_10629	-0.154982	0.186465	-0.831158	0.42072	0.862756	1	ACCESSORY										PFCIRM121_04830		Protein of unknown function	PFCIRM122_07550		Protein of unknown function																						PFCIRM136_01080		Protein of unknown function
cluster_1063	0	0	0	1	0.939321	1	CORE	PFCIRM1025_09155		Hypothetical protein	PFCIRM118_09040		Hypothetical protein	PFCIRM119_03320		Hypothetical protein	PFCIRM121_03670		Hypothetical protein	PFCIRM122_02080		Hypothetical protein	PFCIRM123_00575		Hypothetical protein	PFCIRM125_08520		Hypothetical protein	PFCIRM127_02480		Hypothetical protein	PFCIRM129_04090		Hypothetical protein	PFCIRM131_03525		Hypothetical protein	PFCIRM134_07240		Hypothetical protein	PFCIRM135_06260		Hypothetical protein	PFCIRM136_11105		Hypothetical protein	PFCIRM138_03345		Hypothetical protein
cluster_10633	-0.12032	0.389718	-0.308737	0.762359	0.921431	1	ACCESSORY										PFCIRM121_02280		secreted glycosyl hydrolase
cluster_1064	0	0	0	1	0.939321	1	CORE	PFCIRM1025_01350	gab	Aldehyde dehydrogenase (Succinate-semialdehyde dehydrogenase) (NAD-dependent aldehyde dehydrogenase)	PFCIRM118_04075	gab	Aldehyde dehydrogenase (Succinate-semialdehyde dehydrogenase) (NAD-dependent aldehyde dehydrogenase)	PFCIRM119_01150	gab	Aldehyde dehydrogenase (Succinate-semialdehyde dehydrogenase) (NAD-dependent aldehyde dehydrogenase)	PFCIRM121_01325	gab	Aldehyde dehydrogenase (Succinate-semialdehyde dehydrogenase) (NAD-dependent aldehyde dehydrogenase)	PFCIRM122_11745	gab	Aldehyde dehydrogenase (Succinate-semialdehyde dehydrogenase) (NAD-dependent aldehyde dehydrogenase)	PFCIRM123_10245	gab	Aldehyde dehydrogenase (Succinate-semialdehyde dehydrogenase) (NAD-dependent aldehyde dehydrogenase)	PFCIRM125_06960	gab	Aldehyde dehydrogenase (Succinate-semialdehyde dehydrogenase) (NAD-dependent aldehyde dehydrogenase)	PFCIRM127_06590	gab	Aldehyde dehydrogenase (Succinate-semialdehyde dehydrogenase) (NAD-dependent aldehyde dehydrogenase)	PFCIRM129_11410	gab	Aldehyde dehydrogenase (Succinate-semialdehyde dehydrogenase) (NAD-dependent aldehyde dehydrogenase)	PFCIRM131_07560	gab	Aldehyde dehydrogenase (Succinate-semialdehyde dehydrogenase) (NAD-dependent aldehyde dehydrogenase)	PFCIRM134_03800	gab	Aldehyde dehydrogenase (Succinate-semialdehyde dehydrogenase) (NAD-dependent aldehyde dehydrogenase)	PFCIRM135_10720	gab	Aldehyde dehydrogenase (Succinate-semialdehyde dehydrogenase) (NAD-dependent aldehyde dehydrogenase)	PFCIRM136_08815	gab	Aldehyde dehydrogenase (Succinate-semialdehyde dehydrogenase) (NAD-dependent aldehyde dehydrogenase)	PFCIRM138_01700	gab	Aldehyde dehydrogenase (Succinate-semialdehyde dehydrogenase) (NAD-dependent aldehyde dehydrogenase)
cluster_10642	-0.12032	0.389718	-0.308737	0.762359	0.921431	1	ACCESSORY										PFCIRM121_00995		Hypothetical protein
cluster_1065	0	0	0	1	0.939321	1	CORE	PFCIRM1025_05320		Hypothetical protein	PFCIRM118_03340		Hypothetical protein	PFCIRM119_06975		Hypothetical protein	PFCIRM121_02400		Hypothetical protein	PFCIRM122_09805		Hypothetical protein	PFCIRM123_11535		Hypothetical protein	PFCIRM125_00200		Hypothetical protein	PFCIRM127_11190		Hypothetical protein	PFCIRM129_01985		Hypothetical protein	PFCIRM131_05615		Hypothetical protein	PFCIRM134_00815		Hypothetical protein	PFCIRM135_09530		Hypothetical protein	PFCIRM136_01185		Hypothetical protein	PFCIRM138_07940		Hypothetical protein
cluster_10650	-0.12032	0.389718	-0.308737	0.762359	0.921431	1	ACCESSORY										PFCIRM121_10695		Putative peptidyl-prolyl cis-trans isomerase, FKBP-type (Precursor)
cluster_10652	-0.12032	0.389718	-0.308737	0.762359	0.921431	1	ACCESSORY										PFCIRM121_09435		Hypothetical membrane protein
cluster_1066	0.10956	0.170216	0.643655	0.530865	0.88949	1	ACCESSORY	PFCIRM1025_09500		Hypothetical protein				PFCIRM119_01995		Hypothetical protein										PFCIRM125_01095		Hypothetical protein				PFCIRM129_12290		Hypothetical protein	PFCIRM131_11355		Hypothetical protein	PFCIRM134_02300		Hypothetical protein	PFCIRM135_01690		Hypothetical protein	PFCIRM136_09755		Hypothetical protein	PFCIRM138_04735		Hypothetical protein
cluster_10661	-0.12032	0.389718	-0.308737	0.762359	0.921431	1	ACCESSORY										PFCIRM121_05310		Hypothetical protein
cluster_10664	-0.12032	0.389718	-0.308737	0.762359	0.921431	1	ACCESSORY										PFCIRM121_03125		Hypothetical membrane protein
cluster_10665	-0.127537	0.274793	-0.46412	0.650151	0.908664	1	ACCESSORY										PFCIRM121_07350	tetR3	transcriptional regulator TetR										PFCIRM127_10105	tetR3	transcriptional regulator TetR
cluster_10668	-0.12032	0.389718	-0.308737	0.762359	0.921431	1	ACCESSORY										PFCIRM121_01010		Hypothetical protein
cluster_1067	0	0	0	1	0.939321	1	CORE	PFCIRM1025_01085	guaB3	Inosine-5 -monophosphate dehydrogenase (IMP dehydrogenase) (IMPDH) (IMPD) / GMP reductase	PFCIRM118_04335	guaB3	Inosine-5 -monophosphate dehydrogenase (IMP dehydrogenase) (IMPDH) (IMPD) / GMP reductase	PFCIRM119_00890	guaB3	Inosine-5 -monophosphate dehydrogenase (IMP dehydrogenase) (IMPDH) (IMPD) / GMP reductase	PFCIRM121_01060	guaB3	Inosine-5 -monophosphate dehydrogenase (IMP dehydrogenase) (IMPDH) (IMPD) / GMP reductase	PFCIRM122_11485	guaB3	Inosine-5 -monophosphate dehydrogenase (IMP dehydrogenase) (IMPDH) (IMPD) / GMP reductase	PFCIRM123_10510	guaB3	Inosine-5 -monophosphate dehydrogenase (IMP dehydrogenase) (IMPDH) (IMPD) / GMP reductase	PFCIRM125_06700	guaB3	Inosine-5 -monophosphate dehydrogenase (IMP dehydrogenase) (IMPDH) (IMPD) / GMP reductase	PFCIRM127_06330	guaB3	Inosine-5 -monophosphate dehydrogenase (IMP dehydrogenase) (IMPDH) (IMPD) / GMP reductase	PFCIRM129_11670	guaB3	Inosine-5 -monophosphate dehydrogenase (IMP dehydrogenase) (IMPDH) (IMPD) / GMP reductase	PFCIRM131_07825	guaB3	Inosine-5 -monophosphate dehydrogenase (IMP dehydrogenase) (IMPDH) (IMPD) / GMP reductase	PFCIRM134_04060	guaB3	Inosine-5 -monophosphate dehydrogenase (IMP dehydrogenase) (IMPDH) (IMPD) / GMP reductase	PFCIRM135_10980	guaB3	Inosine-5 -monophosphate dehydrogenase (IMP dehydrogenase) (IMPDH) (IMPD) / GMP reductase	PFCIRM136_08555	guaB3	Inosine-5 -monophosphate dehydrogenase (IMP dehydrogenase) (IMPDH) (IMPD) / GMP reductase	PFCIRM138_01960	guaB3	Inosine-5 -monophosphate dehydrogenase (IMP dehydrogenase) (IMPDH) (IMPD) / GMP reductase
cluster_10670	-0.12032	0.389718	-0.308737	0.762359	0.921431	1	ACCESSORY										PFCIRM121_06845		ATP-binding region, ATPase-like:Histidine kinase, Histidine kinase A-like precursor
cluster_10676	-0.12032	0.389718	-0.308737	0.762359	0.921431	1	ACCESSORY										PFCIRM121_06405		Hypothetical protein
cluster_10678	-0.12032	0.389718	-0.308737	0.762359	0.921431	1	ACCESSORY										PFCIRM121_04965	copA	Copper-exporting ATPase CopA
cluster_10679	-0.12032	0.389718	-0.308737	0.762359	0.921431	1	ACCESSORY										PFCIRM121_04335	lysA	Diaminopimelate decarboxylase
cluster_10684	-0.12032	0.389718	-0.308737	0.762359	0.921431	1	ACCESSORY										PFCIRM121_00595		Putative uncharacterized protein
cluster_10685	-0.12032	0.389718	-0.308737	0.762359	0.921431	1	ACCESSORY										PFCIRM121_10865	menA	1,4-dihydroxy-2-naphthoate octaprenyltransferase
cluster_10689	-0.12032	0.389718	-0.308737	0.762359	0.921431	1	ACCESSORY										PFCIRM121_04655	lemA	transmembrane protein
cluster_10691	-0.12032	0.389718	-0.308737	0.762359	0.921431	1	ACCESSORY										PFCIRM121_09550		Hypothetical protein
cluster_10695	-0.12032	0.389718	-0.308737	0.762359	0.921431	1	ACCESSORY										PFCIRM121_09950	ssb	Single-strand binding protein
cluster_107	0	0	0	1	0.939321	1	CORE	PFCIRM1025_02970	rpsQ	30S ribosomal protein S17	PFCIRM118_06550	rpsQ	30S ribosomal protein S17	PFCIRM119_11340	rpsQ	30S ribosomal protein S17	PFCIRM121_11220	rpsQ	30S ribosomal protein S17	PFCIRM122_05825	rpsQ	30S ribosomal protein S17	PFCIRM123_08320	rpsQ	30S ribosomal protein S17	PFCIRM125_04575	rpsQ	30S ribosomal protein S17	PFCIRM127_09390	rpsQ	30S ribosomal protein S17	PFCIRM129_08195	rpsQ	30S ribosomal protein S17	PFCIRM131_11760	rpsQ	30S ribosomal protein S17	PFCIRM134_05225	rpsQ	30S ribosomal protein S17	PFCIRM135_08580	rpsQ	30S ribosomal protein S17	PFCIRM136_05270	rpsQ	30S ribosomal protein S17	PFCIRM138_08870	rpsQ	30S ribosomal protein S17
cluster_10701	-0.12032	0.389718	-0.308737	0.762359	0.921431	1	ACCESSORY										PFCIRM121_06730	pkaA	Serine/threonine protein kinase
cluster_10703	0.157057	0.227199	0.691276	0.501414	0.883428	1	ACCESSORY										PFCIRM121_07595		Putative uncharacterized protein										PFCIRM127_07685		Putative uncharacterized protein										PFCIRM135_03530		Putative uncharacterized protein
cluster_10713	-0.12032	0.389718	-0.308737	0.762359	0.921431	1	ACCESSORY										PFCIRM121_06575		Protein of unknown function
cluster_10717	-0.152552	0.216476	-0.704704	0.493287	0.881635	1	ACCESSORY										PFCIRM121_07640		Protein of unknown function	PFCIRM122_04605		Protein of unknown function
cluster_10718	-0.12032	0.389718	-0.308737	0.762359	0.921431	1	ACCESSORY										PFCIRM121_09220		Putative uncharacterized protein
cluster_10747	-0.12032	0.389718	-0.308737	0.762359	0.921431	1	ACCESSORY										PFCIRM121_08215		Transcriptional regulator, XRE family
cluster_10755	-0.152552	0.216476	-0.704704	0.493287	0.881635	1	ACCESSORY										PFCIRM121_04940		Putative nitrite reductase, copper-containing	PFCIRM122_08800		Putative nitrite reductase, copper-containing
cluster_10762	-0.12032	0.389718	-0.308737	0.762359	0.921431	1	ACCESSORY										PFCIRM121_05515		Protein of unknown function
cluster_10763	-0.12032	0.389718	-0.308737	0.762359	0.921431	1	ACCESSORY										PFCIRM121_07065		Protein of unknown function
cluster_10765	-0.12032	0.389718	-0.308737	0.762359	0.921431	1	ACCESSORY										PFCIRM121_00745	cynX	Cyanate MSF transporter
cluster_10766	-0.12032	0.389718	-0.308737	0.762359	0.921431	1	ACCESSORY										PFCIRM121_09735		Integral membrane protein
cluster_10776	-0.12032	0.389718	-0.308737	0.762359	0.921431	1	ACCESSORY										PFCIRM121_10340	rplY	Ribosomal protein L25
cluster_10777	-0.12032	0.389718	-0.308737	0.762359	0.921431	1	ACCESSORY										PFCIRM121_08365		Hypothetical protein
cluster_10779	-0.127537	0.274793	-0.46412	0.650151	0.908664	1	ACCESSORY										PFCIRM121_07965	RvD1-Rv2024c	Putative uncharacterized protein RvD1-Rv2024c										PFCIRM127_07665	RvD1-Rv2024c	Putative uncharacterized protein RvD1-Rv2024c
cluster_10781	-0.12032	0.389718	-0.308737	0.762359	0.921431	1	ACCESSORY										PFCIRM121_10615		Putative uncharacterized protein
cluster_10783	-0.12032	0.389718	-0.308737	0.762359	0.921431	1	ACCESSORY										PFCIRM121_08680	pduJ	propanediol utilization protein PduJ
cluster_10784	-0.12032	0.389718	-0.308737	0.762359	0.921431	1	ACCESSORY										PFCIRM121_04780		Protein of unknown function
cluster_10789	-0.0927126	0.262143	-0.353672	0.729191	0.918049	1	ACCESSORY										PFCIRM121_04230	umuC/rumB	DNA-directed DNA polymerase
cluster_1079	0	0	0	1	0.939321	1	CORE	PFCIRM1025_11280		Dihydroorotate dehydrogenase	PFCIRM118_10990		Dihydroorotate dehydrogenase	PFCIRM119_03975		Dihydroorotate dehydrogenase	PFCIRM121_07040		Dihydroorotate dehydrogenase	PFCIRM122_03330		Dihydroorotate dehydrogenase	PFCIRM123_02800		Dihydroorotate dehydrogenase	PFCIRM125_07980		Dihydroorotate dehydrogenase	PFCIRM127_01355		Dihydroorotate dehydrogenase	PFCIRM129_09290		Dihydroorotate dehydrogenase	PFCIRM131_08760		Dihydroorotate dehydrogenase	PFCIRM134_08530		Dihydroorotate dehydrogenase	PFCIRM135_03710		Dihydroorotate dehydrogenase	PFCIRM136_07130		Dihydroorotate dehydrogenase	PFCIRM138_10750		Dihydroorotate dehydrogenase
cluster_10793	-0.12032	0.389718	-0.308737	0.762359	0.921431	1	ACCESSORY										PFCIRM121_02660		Putative uncharacterized protein
cluster_10799	-0.12032	0.389718	-0.308737	0.762359	0.921431	1	ACCESSORY										PFCIRM121_04805		Protein of unknown function
cluster_10805	-0.12032	0.389718	-0.308737	0.762359	0.921431	1	ACCESSORY										PFCIRM121_00600		Hypothetical protein
cluster_10806	-0.12032	0.389718	-0.308737	0.762359	0.921431	1	ACCESSORY										PFCIRM121_00945	slpD	Surface layer protein D (S-layer protein D)
cluster_1081	0	0	0	1	0.939321	1	CORE	PFCIRM1025_06310		Hypothetical transmembrane protein	PFCIRM118_07775		Hypothetical transmembrane protein	PFCIRM119_11975		Hypothetical transmembrane protein	PFCIRM121_09310		Hypothetical transmembrane protein	PFCIRM122_07280		Hypothetical transmembrane protein	PFCIRM123_08945		Hypothetical transmembrane protein	PFCIRM125_05205		Hypothetical transmembrane protein	PFCIRM127_00420		Hypothetical transmembrane protein	PFCIRM129_08825		Hypothetical transmembrane protein	PFCIRM131_10555		Hypothetical transmembrane protein	PFCIRM134_10085		Hypothetical transmembrane protein	PFCIRM135_09205		Hypothetical transmembrane protein	PFCIRM136_05905		Hypothetical transmembrane protein	PFCIRM138_09285		Hypothetical transmembrane protein
cluster_10814	-0.12032	0.389718	-0.308737	0.762359	0.921431	1	ACCESSORY										PFCIRM121_11265	rpsE	30S ribosomal protein S5
cluster_10815	-0.12032	0.389718	-0.308737	0.762359	0.921431	1	ACCESSORY										PFCIRM121_04710		Hypothetical protein
cluster_10816	-0.12032	0.389718	-0.308737	0.762359	0.921431	1	ACCESSORY										PFCIRM121_01920		Hypothetical protein
cluster_1082	0	0	0	1	0.939321	1	CORE	PFCIRM1025_00720		Hypothetical protein	PFCIRM118_07350		Hypothetical protein	PFCIRM119_10535		Hypothetical protein	PFCIRM121_11340		Hypothetical protein	PFCIRM122_04880		Hypothetical protein	PFCIRM123_03310		Hypothetical protein	PFCIRM125_11490		Hypothetical protein	PFCIRM127_04275		Hypothetical protein	PFCIRM129_07390		Hypothetical protein	PFCIRM131_00570		Hypothetical protein	PFCIRM134_06055		Hypothetical protein	PFCIRM135_00495		Hypothetical protein	PFCIRM136_04470		Hypothetical protein	PFCIRM138_11505		Hypothetical protein
cluster_10822	-0.12032	0.389718	-0.308737	0.762359	0.921431	1	ACCESSORY										PFCIRM121_06600		Protein of unknown function
cluster_1083	0.385313	0.280083	1.37571	0.191891	0.723723	1	ACCESSORY	PFCIRM1025_04555		Hypothetical protein
cluster_10835	-0.12032	0.389718	-0.308737	0.762359	0.921431	1	ACCESSORY										PFCIRM121_07995		Protein of unknown function
cluster_10836	-0.12032	0.389718	-0.308737	0.762359	0.921431	1	ACCESSORY										PFCIRM121_02950		Hypothetical membrane protein
cluster_1084	0	0	0	1	0.939321	1	CORE	PFCIRM1025_01435		Hypothetical protein	PFCIRM118_03990		Hypothetical protein	PFCIRM119_01235		Hypothetical protein	PFCIRM121_01410		Hypothetical protein	PFCIRM122_11830		Hypothetical protein	PFCIRM123_10160		Hypothetical protein	PFCIRM125_07045		Hypothetical protein	PFCIRM127_06675		Hypothetical protein	PFCIRM129_11325		Hypothetical protein	PFCIRM131_07475		Hypothetical protein	PFCIRM134_03715		Hypothetical protein	PFCIRM135_10635		Hypothetical protein	PFCIRM136_08900		Hypothetical protein	PFCIRM138_01615		Hypothetical protein
cluster_10840	-0.12032	0.389718	-0.308737	0.762359	0.921431	1	ACCESSORY										PFCIRM121_06645		Putative uncharacterized protein
cluster_10845	-0.12032	0.389718	-0.308737	0.762359	0.921431	1	ACCESSORY										PFCIRM121_10810		Hypothetical protein
cluster_10847	-0.12032	0.389718	-0.308737	0.762359	0.921431	1	ACCESSORY										PFCIRM121_08980	prt	phosphoribosyltransferase
cluster_1085	0	0	0	1	0.939321	1	CORE	PFCIRM1025_02090	rimJ	ribosomal-protein-alanine acetyltransferase	PFCIRM118_06085	rimJ	ribosomal-protein-alanine acetyltransferase	PFCIRM119_05370	rimJ	ribosomal-protein-alanine acetyltransferase	PFCIRM121_08165	rimJ	ribosomal-protein-alanine acetyltransferase	PFCIRM122_09040	rimJ	ribosomal-protein-alanine acetyltransferase	PFCIRM123_10980	rimJ	ribosomal-protein-alanine acetyltransferase	PFCIRM125_02670	rimJ	ribosomal-protein-alanine acetyltransferase	PFCIRM127_00810	rimJ	ribosomal-protein-alanine acetyltransferase	PFCIRM129_06390	rimJ	ribosomal-protein-alanine acetyltransferase	PFCIRM131_10265	rimJ	ribosomal-protein-alanine acetyltransferase	PFCIRM134_09360	rimJ	ribosomal-protein-alanine acetyltransferase	PFCIRM135_07165	rimJ	ribosomal-protein-alanine acetyltransferase	PFCIRM136_02560	rimJ	ribosomal-protein-alanine acetyltransferase	PFCIRM138_00665	rimJ	ribosomal-protein-alanine acetyltransferase
cluster_1086	0	0	0	1	0.939321	1	CORE	PFCIRM1025_01695		Hypothetical protein	PFCIRM118_03735		Hypothetical protein	PFCIRM119_01540		Hypothetical protein	PFCIRM121_01665		Hypothetical protein	PFCIRM122_12090		Hypothetical protein	PFCIRM123_09900		Hypothetical protein	PFCIRM125_07345		Hypothetical protein	PFCIRM127_06920		Hypothetical protein	PFCIRM129_11025		Hypothetical protein	PFCIRM131_07210		Hypothetical protein	PFCIRM134_03460		Hypothetical protein	PFCIRM135_10380		Hypothetical protein	PFCIRM136_09165		Hypothetical protein	PFCIRM138_01355		Hypothetical protein
cluster_10861	-0.12032	0.389718	-0.308737	0.762359	0.921431	1	ACCESSORY										PFCIRM121_09285	cbiN	Cobalt transport protein CbiN
cluster_10867	-0.12032	0.389718	-0.308737	0.762359	0.921431	1	ACCESSORY										PFCIRM121_11760		Hypothetical membrane protein
cluster_1087	0.129431	0.197146	0.656525	0.52281	0.887896	1	ACCESSORY	PFCIRM1025_02020		Protein of unknown function										PFCIRM122_08970		Protein of unknown function	PFCIRM123_11050		Protein of unknown function																			PFCIRM136_02640		Protein of unknown function
cluster_10878	-0.12032	0.389718	-0.308737	0.762359	0.921431	1	ACCESSORY										PFCIRM121_09485		Protein of unknown function
cluster_1088	0	0	0	1	0.939321	1	CORE	PFCIRM1025_08075	msrA	peptide-methionine (S)-S-oxide reductase	PFCIRM118_04900	msrA	peptide-methionine (S)-S-oxide reductase	PFCIRM119_04935	msrA	peptide-methionine (S)-S-oxide reductase	PFCIRM121_10165	msrA	peptide-methionine (S)-S-oxide reductase	PFCIRM122_04500	msrA	peptide-methionine (S)-S-oxide reductase	PFCIRM123_05970	msrA	peptide-methionine (S)-S-oxide reductase	PFCIRM125_02230	msrA	peptide-methionine (S)-S-oxide reductase	PFCIRM127_05345	msrA	peptide-methionine (S)-S-oxide reductase	PFCIRM129_05955	msrA	peptide-methionine (S)-S-oxide reductase	PFCIRM131_09555	msrA	peptide-methionine (S)-S-oxide reductase	PFCIRM134_08005	msrA	peptide-methionine (S)-S-oxide reductase	PFCIRM135_07595	msrA	peptide-methionine (S)-S-oxide reductase	PFCIRM136_03355	msrA	peptide-methionine (S)-S-oxide reductase	PFCIRM138_07740	msrA	peptide-methionine (S)-S-oxide reductase
cluster_10880	-0.12032	0.389718	-0.308737	0.762359	0.921431	1	ACCESSORY										PFCIRM121_07320		ABC transporter, permease component
cluster_10881	-0.12032	0.389718	-0.308737	0.762359	0.921431	1	ACCESSORY										PFCIRM121_07410		Hypothetical protein
cluster_10888	-0.12032	0.389718	-0.308737	0.762359	0.921431	1	ACCESSORY										PFCIRM121_06050	rpsK	30S ribosomal protein S11
cluster_1089	0	0	0	1	0.939321	1	CORE	PFCIRM1025_07840	trxA1	Thioredoxin	PFCIRM118_00640	trxA1	Thioredoxin	PFCIRM119_06095	trxA1	Thioredoxin	PFCIRM121_07850	trxA1	Thioredoxin	PFCIRM122_00290	trxA1	Thioredoxin	PFCIRM123_06460	trxA1	Thioredoxin	PFCIRM125_04030	trxA1	Thioredoxin	PFCIRM127_00345	trxA1	Thioredoxin	PFCIRM129_05580	trxA1	Thioredoxin	PFCIRM131_11120	trxA1	Thioredoxin	PFCIRM134_02065	trxA1	Thioredoxin	PFCIRM135_08100	trxA1	Thioredoxin	PFCIRM136_00090	trxA1	Thioredoxin	PFCIRM138_04165	trxA1	Thioredoxin
cluster_109	0	0	0	1	0.939321	1	CORE	PFCIRM1025_00355	hrdD2	RNA polymerase principal sigma factor HrdD	PFCIRM118_08340	hrdD2	RNA polymerase principal sigma factor HrdD	PFCIRM119_12655	hrdD2	RNA polymerase principal sigma factor HrdD	PFCIRM121_08430	hrdD2	RNA polymerase principal sigma factor HrdD	PFCIRM122_00495	hrdD2	RNA polymerase principal sigma factor HrdD	PFCIRM123_06785	hrdD2	RNA polymerase principal sigma factor HrdD	PFCIRM125_09205	hrdD2	RNA polymerase principal sigma factor HrdD	PFCIRM127_04985	hrdD2	RNA polymerase principal sigma factor HrdD	PFCIRM129_04780	hrdD2	RNA polymerase principal sigma factor HrdD	PFCIRM131_01645	hrdD2	RNA polymerase principal sigma factor HrdD	PFCIRM134_00155	hrdD2	RNA polymerase principal sigma factor HrdD	PFCIRM135_05565	hrdD2	RNA polymerase principal sigma factor HrdD	PFCIRM136_11805	hrdD2	RNA polymerase principal sigma factor HrdD	PFCIRM138_02640	hrdD2	RNA polymerase principal sigma factor HrdD
cluster_1090	0.194644	0.22522	0.864242	0.402945	0.857166	1	ACCESSORY	PFCIRM1025_11915		Putative uncharacterized protein
cluster_1091	0.50035	0.140352	3.56497	0.00339876	0.0223287	0.049535	ACCESSORY	PFCIRM1025_02370		ATPase involved in chromosome partitioning-like protein																						PFCIRM129_09495		Protein of unknown function							PFCIRM135_00140		ATPase involved in chromosome partitioning-like protein
cluster_10919	-0.12032	0.389718	-0.308737	0.762359	0.921431	1	ACCESSORY										PFCIRM121_07805	fepC2	Iron transport system substrate-binding protein ABC transporter
cluster_1092	0	0	0	1	0.939321	1	CORE	PFCIRM1025_02965	rplN	50S ribosomal protein L14	PFCIRM118_06555	rplN	50S ribosomal protein L14	PFCIRM119_11335	rplN	50S ribosomal protein L14	PFCIRM121_11225	rplN	50S ribosomal protein L14	PFCIRM122_05820	rplN	50S ribosomal protein L14	PFCIRM123_08315	rplN	50S ribosomal protein L14	PFCIRM125_04570	rplN	50S ribosomal protein L14	PFCIRM127_09395	rplN	50S ribosomal protein L14	PFCIRM129_08190	rplN	50S ribosomal protein L14	PFCIRM131_11755	rplN	50S ribosomal protein L14	PFCIRM134_05230	rplN	50S ribosomal protein L14	PFCIRM135_08575	rplN	50S ribosomal protein L14	PFCIRM136_05265	rplN	50S ribosomal protein L14	PFCIRM138_08875	rplN	50S ribosomal protein L14
cluster_10920	-0.12032	0.389718	-0.308737	0.762359	0.921431	1	ACCESSORY										PFCIRM121_00410		Hypothetical protein
cluster_10922	-0.135902	0.188927	-0.719339	0.48452	0.879638	1	ACCESSORY				PFCIRM118_03975		Hypothetical membrane protein				PFCIRM121_01425		Hypothetical membrane protein	PFCIRM122_11840		Hypothetical membrane protein							PFCIRM127_06685		Hypothetical membrane protein							PFCIRM134_03705		Hypothetical membrane protein	PFCIRM135_10620		Hypothetical membrane protein
cluster_10924	-0.12032	0.389718	-0.308737	0.762359	0.921431	1	ACCESSORY										PFCIRM121_04825		Putative uncharacterized protein
cluster_10925	-0.12032	0.389718	-0.308737	0.762359	0.921431	1	ACCESSORY										PFCIRM121_00670		Hypothetical protein
cluster_10927	-0.12032	0.389718	-0.308737	0.762359	0.921431	1	ACCESSORY										PFCIRM121_06040		Hypothetical protein
cluster_10932	-0.308203	0.164422	-1.87447	0.083251	0.48632	1	ACCESSORY										PFCIRM121_02515		Putative uncharacterized protein										PFCIRM127_01115		Putative uncharacterized protein
cluster_10936	-0.12032	0.389718	-0.308737	0.762359	0.921431	1	ACCESSORY										PFCIRM121_12160	pdU	Propanediol utilization protein PduU
cluster_10937	-0.12032	0.389718	-0.308737	0.762359	0.921431	1	ACCESSORY										PFCIRM121_02855		Hypothetical protein
cluster_10938	0.157057	0.227199	0.691276	0.501414	0.883428	1	ACCESSORY										PFCIRM121_07590		HIRAN domain family										PFCIRM127_07690		HIRAN domain family										PFCIRM135_03535		HIRAN domain family
cluster_1094	0.00303295	0.161289	0.0188044	0.985279	0.938454	1	ACCESSORY	PFCIRM1025_01855	aatA	Leucyl/phenylalanyl-tRNA-protein transferase										PFCIRM122_04290	aatA	Leucyl/phenylalanyl-tRNA-protein transferase	PFCIRM123_07040	aatA	Leucyl/phenylalanyl-tRNA-protein transferase							PFCIRM129_09430	aatA	Leucyl/phenylalanyl-tRNA-protein transferase							PFCIRM135_09470	aatA	Leucyl/phenylalanyl-tRNA-protein transferase	PFCIRM136_07280	aatA	Leucyl/phenylalanyl-tRNA-protein transferase
cluster_10944	-0.12032	0.389718	-0.308737	0.762359	0.921431	1	ACCESSORY										PFCIRM121_04315
cluster_1095	0	0	0	1	0.939321	1	CORE	PFCIRM1025_07110		Hypothetical secreted protein	PFCIRM118_04535		Hypothetical secreted protein	PFCIRM119_00685		Hypothetical secreted protein	PFCIRM121_00850		Hypothetical secreted protein	PFCIRM122_11280		Hypothetical secreted protein	PFCIRM123_10720		Hypothetical secreted protein	PFCIRM125_06500		Hypothetical secreted protein	PFCIRM127_08600		Hypothetical secreted protein	PFCIRM129_11875		Hypothetical secreted protein	PFCIRM131_08045		Hypothetical secreted protein	PFCIRM134_04270		Hypothetical secreted protein	PFCIRM135_11190		Hypothetical secreted protein	PFCIRM136_08345		Hypothetical secreted protein	PFCIRM138_02170		Hypothetical secreted protein
cluster_10954	-0.12032	0.389718	-0.308737	0.762359	0.921431	1	ACCESSORY										PFCIRM121_05125		Hypothetical protein
cluster_10957	-0.12032	0.389718	-0.308737	0.762359	0.921431	1	ACCESSORY										PFCIRM121_06485		Transcriptional regulator PadR family
cluster_1096	0.194644	0.22522	0.864242	0.402945	0.857166	1	ACCESSORY	PFCIRM1025_11995		Putative uncharacterized protein
cluster_10961	-0.127537	0.274793	-0.46412	0.650151	0.908664	1	ACCESSORY										PFCIRM121_07975		Ribbon-helix-helix protein, CopG family										PFCIRM127_07655		Ribbon-helix-helix protein, CopG family
cluster_10965	0.155168	0.189636	0.818241	0.427798	0.864861	1	ACCESSORY										PFCIRM121_10060	modB	DNA methylase ( site-specific DNA-methyltransferase adenine-specific, Putative type III restriction-modification system)							PFCIRM125_02140	modB	DNA methylase ( site-specific DNA-methyltransferase adenine-specific, Putative type III restriction-modification system)
cluster_10971	-0.12032	0.389718	-0.308737	0.762359	0.921431	1	ACCESSORY										PFCIRM121_07715		Chloride channel protein
cluster_10972	-0.12032	0.389718	-0.308737	0.762359	0.921431	1	ACCESSORY										PFCIRM121_10515		sensor kinase - Membrane protein
cluster_10973	-0.12032	0.389718	-0.308737	0.762359	0.921431	1	ACCESSORY										PFCIRM121_05735		ABC transporter
cluster_10976	-0.12032	0.389718	-0.308737	0.762359	0.921431	1	ACCESSORY										PFCIRM121_07615		Putative uncharacterized protein
cluster_10978	-0.12032	0.389718	-0.308737	0.762359	0.921431	1	ACCESSORY										PFCIRM121_06550		Hypothetical protein
cluster_10981	-0.12032	0.389718	-0.308737	0.762359	0.921431	1	ACCESSORY										PFCIRM121_06725		secreted transglycosydase
cluster_1099	0	0	0	1	0.939321	1	CORE	PFCIRM1025_11145		Short chain dehydrogenase	PFCIRM118_10850		Short chain dehydrogenase	PFCIRM119_12320		Short chain dehydrogenase	PFCIRM121_06915		Short chain dehydrogenase	PFCIRM122_03200		Short chain dehydrogenase	PFCIRM123_02670		Short chain dehydrogenase	PFCIRM125_08110		Short chain dehydrogenase	PFCIRM127_01495		Short chain dehydrogenase	PFCIRM129_01085		Short chain dehydrogenase	PFCIRM131_08905		Short chain dehydrogenase	PFCIRM134_08390		Short chain dehydrogenase	PFCIRM135_03835		Short chain dehydrogenase	PFCIRM136_08035		Short chain dehydrogenase	PFCIRM138_10870		Short chain dehydrogenase
cluster_10991	-0.154982	0.186465	-0.831158	0.42072	0.862756	1	ACCESSORY										PFCIRM121_04815		Protein of unknown function	PFCIRM122_07565		Protein of unknown function																						PFCIRM136_01095		Protein of unknown function
cluster_10992	-0.12032	0.389718	-0.308737	0.762359	0.921431	1	ACCESSORY										PFCIRM121_03145		Hypothetical membrane protein
cluster_11	0.259012	0.23624	1.09639	0.292581	0.808751	1	ACCESSORY	PFCIRM1025_03895		Transmembrane ATP-binding protein ABC transporter	PFCIRM118_09930		Transmembrane ATP-binding protein ABC transporter	PFCIRM119_02240		Transmembrane ATP-binding protein ABC transporter	PFCIRM121_09785		Transmembrane ATP-binding protein ABC transporter	PFCIRM122_10375		Transmembrane ATP-binding protein ABC transporter	PFCIRM123_12250		Transmembrane ATP-binding protein ABC transporter	PFCIRM125_00845		Transmembrane ATP-binding protein ABC transporter	PFCIRM127_04715		Transmembrane ATP-binding protein ABC transporter	PFCIRM129_12040		Transmembrane ATP-binding protein ABC transporter	PFCIRM131_10705		Transmembrane ATP-binding protein ABC transporter	PFCIRM134_02550		Transmembrane ATP-binding protein ABC transporter	PFCIRM135_11450		Transmembrane ATP-binding protein ABC transporter	PFCIRM136_12405		Transmembrane ATP-binding protein ABC transporter	PFCIRM138_00845		Transmembrane ATP-binding protein ABC transporter
cluster_1100	0	0	0	1	0.939321	1	CORE	PFCIRM1025_00585		Hypothetical protein	PFCIRM118_10585		Hypothetical protein	PFCIRM119_07385		Hypothetical protein	PFCIRM121_04640		Hypothetical protein	PFCIRM122_01035		Hypothetical protein	PFCIRM123_11875		Hypothetical protein	PFCIRM125_01575		Hypothetical protein	PFCIRM127_05550		Hypothetical protein	PFCIRM129_10450		Hypothetical protein	PFCIRM131_03705		Hypothetical protein	PFCIRM134_05065		Hypothetical protein	PFCIRM135_01305		Hypothetical protein	PFCIRM136_00685		Hypothetical protein	PFCIRM138_05670		Hypothetical protein
cluster_11001	-0.12032	0.389718	-0.308737	0.762359	0.921431	1	ACCESSORY										PFCIRM121_01815		Putative uncharacterized protein
cluster_11003	-0.171297	0.324522	-0.527845	0.6064	0.902467	1	ACCESSORY										PFCIRM121_02355	mmsB	3-hydroxyisobutyrate dehydrogenase related beta-hydroxyacid dehydrogenase
cluster_11009	-0.12032	0.389718	-0.308737	0.762359	0.921431	1	ACCESSORY										PFCIRM121_10685		Transcriptional regulator
cluster_1101	0	0	0	1	0.939321	1	CORE	PFCIRM1025_10680		hydroxypyruvate isomerase	PFCIRM118_01155		hydroxypyruvate isomerase	PFCIRM119_07300		hydroxypyruvate isomerase	PFCIRM121_06530		hydroxypyruvate isomerase	PFCIRM122_06460		hydroxypyruvate isomerase	PFCIRM123_07140		hydroxypyruvate isomerase	PFCIRM125_00090		hydroxypyruvate isomerase	PFCIRM127_00620		hydroxypyruvate isomerase	PFCIRM129_03825		hydroxypyruvate isomerase	PFCIRM131_08350		hydroxypyruvate isomerase	PFCIRM134_12635		hydroxypyruvate isomerase	PFCIRM135_06885		hydroxypyruvate isomerase	PFCIRM136_04145		hydroxypyruvate isomerase	PFCIRM138_07350		hydroxypyruvate isomerase
cluster_11028	-0.12032	0.389718	-0.308737	0.762359	0.921431	1	ACCESSORY										PFCIRM121_00070		Permease protein of oligopeptide ABC transporter
cluster_1104	0	0	0	1	0.939321	1	CORE	PFCIRM1025_11730	miaB2	2-methylthioadenine synthetase MiaB protein	PFCIRM118_08180	miaB2	2-methylthioadenine synthetase MiaB protein	PFCIRM119_12490	miaB2	2-methylthioadenine synthetase MiaB protein	PFCIRM121_08605	miaB2	2-methylthioadenine synthetase MiaB protein	PFCIRM122_00665	miaB2	2-methylthioadenine synthetase MiaB protein	PFCIRM123_06620	miaB2	2-methylthioadenine synthetase MiaB protein	PFCIRM125_09380	miaB2	2-methylthioadenine synthetase MiaB protein	PFCIRM127_02880	miaB2	2-methylthioadenine synthetase MiaB protein	PFCIRM129_04955	miaB2	2-methylthioadenine synthetase MiaB protein	PFCIRM131_01810	miaB2	2-methylthioadenine synthetase MiaB protein	PFCIRM134_00320	miaB2	2-methylthioadenine synthetase MiaB protein	PFCIRM135_05405	miaB2	2-methylthioadenine synthetase MiaB protein	PFCIRM136_11980	miaB2	2-methylthioadenine synthetase MiaB protein	PFCIRM138_02485	miaB2	2-methylthioadenine synthetase MiaB protein
cluster_11040	-0.12032	0.389718	-0.308737	0.762359	0.921431	1	ACCESSORY										PFCIRM121_10800		Protein of unknown function
cluster_11041	-0.12032	0.389718	-0.308737	0.762359	0.921431	1	ACCESSORY										PFCIRM121_00545		Protein of unknown function
cluster_11043	-0.12032	0.389718	-0.308737	0.762359	0.921431	1	ACCESSORY										PFCIRM121_11325		Hypothetical membrane protein
cluster_11044	-0.0282322	0.0450111	-0.627228	0.541248	0.891477	1	ACCESSORY										PFCIRM121_11975		Protein of unknown function	PFCIRM122_02850		Protein of unknown function	PFCIRM123_02245		Protein of unknown function										PFCIRM131_04940		Protein of unknown function	PFCIRM134_12330		Protein of unknown function	PFCIRM135_04030		Protein of unknown function				PFCIRM138_12150		Protein of unknown function
cluster_11047	-0.12032	0.389718	-0.308737	0.762359	0.921431	1	ACCESSORY										PFCIRM121_05290		Hypothetical protein
cluster_11052	0.106105	0.169552	0.625794	0.542159	0.891648	1	ACCESSORY										PFCIRM121_02645	citT	Malate transporter yflS							PFCIRM125_05555	citT	Malate transporter yflS
cluster_11064	-0.12032	0.389718	-0.308737	0.762359	0.921431	1	ACCESSORY										PFCIRM121_07305	idhA	Myo-inositol 2-dehydrogenase protein
cluster_11066	-0.12032	0.389718	-0.308737	0.762359	0.921431	1	ACCESSORY										PFCIRM121_00625		Major facilitator family protein transporter
cluster_11071	-0.12032	0.389718	-0.308737	0.762359	0.921431	1	ACCESSORY										PFCIRM121_02755		Membrane protease
cluster_11075	-0.12032	0.389718	-0.308737	0.762359	0.921431	1	ACCESSORY										PFCIRM121_06800		Hypothetical protein
cluster_1108	0	0	0	1	0.939321	1	CORE	PFCIRM1025_04955		Hypothetical protein	PFCIRM118_02795		Hypothetical protein	PFCIRM119_06440		Hypothetical protein	PFCIRM121_01890		Hypothetical protein	PFCIRM122_03865		Hypothetical protein	PFCIRM123_04340		Hypothetical protein	PFCIRM125_00690		Hypothetical protein	PFCIRM127_11755		Hypothetical protein	PFCIRM129_00830		Hypothetical protein	PFCIRM131_00180		Hypothetical protein	PFCIRM134_01330		Hypothetical protein	PFCIRM135_02345		Hypothetical protein	PFCIRM136_01675		Hypothetical protein	PFCIRM138_08605		Hypothetical protein
cluster_1109	0	0	0	1	0.939321	1	CORE	PFCIRM1025_09750		Hypothetical protein	PFCIRM118_01410		Hypothetical protein	PFCIRM119_02300		Hypothetical protein	PFCIRM121_03185		Hypothetical protein	PFCIRM122_10705		Hypothetical protein	PFCIRM123_03680		Hypothetical protein	PFCIRM125_05805		Hypothetical protein	PFCIRM127_07535		Hypothetical protein	PFCIRM129_05430		Hypothetical protein	PFCIRM131_04315		Hypothetical protein	PFCIRM134_02810		Hypothetical protein	PFCIRM135_01030		Hypothetical protein	PFCIRM136_07690		Hypothetical protein	PFCIRM138_04480		Hypothetical protein
cluster_11090	-0.185105	0.196387	-0.94255	0.362906	0.842726	1	ACCESSORY										PFCIRM121_04235		Putative uncharacterized protein																			PFCIRM134_06415		Putative uncharacterized protein							PFCIRM138_09360		Putative uncharacterized protein
cluster_11103	-0.261224	0.174651	-1.49569	0.158342	0.676438	1	ACCESSORY										PFCIRM121_08445		ABC transporter																PFCIRM131_01655		ABC transporter							PFCIRM136_11815		ABC transporter	PFCIRM138_02630		ABC transporter
cluster_11106	-0.378418	0.168956	-2.23974	0.0429992	0.353581	0.572427	ACCESSORY										PFCIRM121_10490		Protein of unknown function																			PFCIRM134_09080		Protein of unknown function							PFCIRM138_08450		Protein of unknown function
cluster_1111	0	0	0	1	0.939321	1	CORE	PFCIRM1025_00275	TrkA	Trk system potassium uptake protein TrkA	PFCIRM118_08430	TrkA	Trk system potassium uptake protein TrkA	PFCIRM119_12745	TrkA	Trk system potassium uptake protein TrkA	PFCIRM121_08350	TrkA	Trk system potassium uptake protein TrkA	PFCIRM122_00415	TrkA	Trk system potassium uptake protein TrkA	PFCIRM123_06875	TrkA	Trk system potassium uptake protein TrkA	PFCIRM125_09125	TrkA	Trk system potassium uptake protein TrkA	PFCIRM127_04905	TrkA	Trk system potassium uptake protein TrkA	PFCIRM129_04700	TrkA	Trk system potassium uptake protein TrkA	PFCIRM131_01565	TrkA	Trk system potassium uptake protein TrkA	PFCIRM134_00075	TrkA	Trk system potassium uptake protein TrkA	PFCIRM135_05655	TrkA	Trk system potassium uptake protein TrkA	PFCIRM136_11725	TrkA	Trk system potassium uptake protein TrkA	PFCIRM138_02730	TrkA	Trk system potassium uptake protein TrkA
cluster_1112	0.385313	0.280083	1.37571	0.191891	0.723723	1	ACCESSORY	PFCIRM1025_01640	rpsB	30S ribosomal protein S2
cluster_1113	0	0	0	1	0.939321	1	CORE	PFCIRM1025_06560	tetR8	Regulatory protein, TetR	PFCIRM118_05185	tetR8	Regulatory protein, TetR	PFCIRM119_05200	tetR8	Regulatory protein, TetR	PFCIRM121_10455	tetR8	Regulatory protein, TetR	PFCIRM122_05235	tetR8	Regulatory protein, TetR	PFCIRM123_05435	tetR8	Regulatory protein, TetR	PFCIRM125_02495	tetR8	Regulatory protein, TetR	PFCIRM127_00970	tetR8	Regulatory protein, TetR	PFCIRM129_06220	tetR8	Regulatory protein, TetR	PFCIRM131_02620	tetR8	Regulatory protein, TetR	PFCIRM134_09130	tetR8	Regulatory protein, TetR	PFCIRM135_07325	tetR8	Regulatory protein, TetR	PFCIRM136_10560	tetR8	Regulatory protein, TetR	PFCIRM138_00140	tetR8	Regulatory protein, TetR
cluster_11132	-0.12032	0.389718	-0.308737	0.762359	0.921431	1	ACCESSORY										PFCIRM121_08010	tnpA	Transposase IS3/IS911
cluster_11137	-0.12032	0.389718	-0.308737	0.762359	0.921431	1	ACCESSORY										PFCIRM121_04275	copA	Multicopper oxidase
cluster_11138	-0.12032	0.389718	-0.308737	0.762359	0.921431	1	ACCESSORY										PFCIRM121_05680		Hypothetical transmembrane protein
cluster_1114	0.282831	0.170773	1.65618	0.121341	0.602711	1	ACCESSORY	PFCIRM1025_09505		Hypothetical protein				PFCIRM119_02000		Hypothetical protein							PFCIRM123_12510		Hypothetical protein	PFCIRM125_01090		Hypothetical protein				PFCIRM129_12285		Hypothetical protein	PFCIRM131_11360		Hypothetical protein	PFCIRM134_02305		Hypothetical protein	PFCIRM135_01685		Hypothetical protein	PFCIRM136_09750		Hypothetical protein	PFCIRM138_04740		Hypothetical protein
cluster_1115	0.265917	0.362758	0.733041	0.476398	0.877725	1	ACCESSORY	PFCIRM1025_04500		Hypothetical protein	PFCIRM118_11965		Hypothetical protein	PFCIRM119_09685		Hypothetical protein	PFCIRM121_11785		Hypothetical protein	PFCIRM122_02660		Hypothetical protein	PFCIRM123_02055		Hypothetical protein	PFCIRM125_11020		Hypothetical protein	PFCIRM127_03825		Hypothetical protein	PFCIRM129_06920		Hypothetical protein	PFCIRM131_04745		Hypothetical protein	PFCIRM134_12140		Hypothetical protein	PFCIRM135_11960		Hypothetical protein	PFCIRM136_06460		Hypothetical protein	PFCIRM138_11965		Hypothetical protein
cluster_11151	-0.12032	0.389718	-0.308737	0.762359	0.921431	1	ACCESSORY										PFCIRM121_10720		Redox protein export
cluster_11164	-0.12032	0.389718	-0.308737	0.762359	0.921431	1	ACCESSORY										PFCIRM121_11205	rpsC	30S ribosomal protein S3
cluster_11168	-0.12032	0.389718	-0.308737	0.762359	0.921431	1	ACCESSORY										PFCIRM121_11110	rplL	50S ribosomal protein L7/L12
cluster_1117	0.00526979	0.0460617	0.114407	0.910643	0.933646	1	ACCESSORY	PFCIRM1025_00435		Protein of unknown function	PFCIRM118_10435		Protein of unknown function				PFCIRM121_04490		Protein of unknown function	PFCIRM122_00885		Protein of unknown function							PFCIRM127_12265		Protein of unknown function	PFCIRM129_10300		Protein of unknown function				PFCIRM134_04915		Protein of unknown function				PFCIRM136_00535		Protein of unknown function
cluster_1118	0.385313	0.280083	1.37571	0.191891	0.723723	1	ACCESSORY	PFCIRM1025_08245	pduK	Propanediol utilization protein PduK
cluster_11183	-0.120819	0.266505	-0.453345	0.657691	0.909652	1	ACCESSORY										PFCIRM121_09990		Leucine Rich Repeat domain protein
cluster_11184	-0.12032	0.389718	-0.308737	0.762359	0.921431	1	ACCESSORY										PFCIRM121_11735		Hypothetical protein
cluster_11187	-0.12032	0.389718	-0.308737	0.762359	0.921431	1	ACCESSORY										PFCIRM121_07050		Hypothetical secreted protein
cluster_1119	0	0	0	1	0.939321	1	CORE	PFCIRM1025_08850	gatB	Aspartyl/glutamyl-tRNA(Asn/Gln) amidotransferase subunit B (Asp/Glu-ADT subunit B)	PFCIRM118_00325	gatB	Aspartyl/glutamyl-tRNA(Asn/Gln) amidotransferase subunit B (Asp/Glu-ADT subunit B)	PFCIRM119_03685	gatB	Aspartyl/glutamyl-tRNA(Asn/Gln) amidotransferase subunit B (Asp/Glu-ADT subunit B)	PFCIRM121_03365	gatB	Aspartyl/glutamyl-tRNA(Asn/Gln) amidotransferase subunit B (Asp/Glu-ADT subunit B)	PFCIRM122_10150	gatB	Aspartyl/glutamyl-tRNA(Asn/Gln) amidotransferase subunit B (Asp/Glu-ADT subunit B)	PFCIRM123_00890	gatB	Aspartyl/glutamyl-tRNA(Asn/Gln) amidotransferase subunit B (Asp/Glu-ADT subunit B)	PFCIRM125_09670	gatB	Aspartyl/glutamyl-tRNA(Asn/Gln) amidotransferase subunit B (Asp/Glu-ADT subunit B)	PFCIRM127_02790	gatB	Aspartyl/glutamyl-tRNA(Asn/Gln) amidotransferase subunit B (Asp/Glu-ADT subunit B)	PFCIRM129_09830	gatB	Aspartyl/glutamyl-tRNA(Asn/Gln) amidotransferase subunit B (Asp/Glu-ADT subunit B)	PFCIRM131_00060	gatB	Aspartyl/glutamyl-tRNA(Asn/Gln) amidotransferase subunit B (Asp/Glu-ADT subunit B)	PFCIRM134_04495	gatB	Aspartyl/glutamyl-tRNA(Asn/Gln) amidotransferase subunit B (Asp/Glu-ADT subunit B)	PFCIRM135_06575	gatB	Aspartyl/glutamyl-tRNA(Asn/Gln) amidotransferase subunit B (Asp/Glu-ADT subunit B)	PFCIRM136_10790	gatB	Aspartyl/glutamyl-tRNA(Asn/Gln) amidotransferase subunit B (Asp/Glu-ADT subunit B)	PFCIRM138_12380	gatB	Aspartyl/glutamyl-tRNA(Asn/Gln) amidotransferase subunit B (Asp/Glu-ADT subunit B)
cluster_11190	-0.0927126	0.262143	-0.353672	0.729191	0.918049	1	ACCESSORY										PFCIRM121_04670		Protein of unknown function
cluster_11198	-0.12032	0.389718	-0.308737	0.762359	0.921431	1	ACCESSORY										PFCIRM121_00640	sse9IC	Sse9I control protein
cluster_11199	-0.119453	0.233615	-0.511325	0.617601	0.904133	1	ACCESSORY										PFCIRM121_04215	int	Integrase, catalytic region																			PFCIRM134_06010	int	Integrase, catalytic region
cluster_112	0	0	0	1	0.939321	1	CORE	PFCIRM1025_01185		Helicase protein	PFCIRM118_04240		Helicase protein	PFCIRM119_00985		Helicase protein	PFCIRM121_01155		Helicase protein	PFCIRM122_11580		Helicase protein	PFCIRM123_10410		Helicase protein	PFCIRM125_06795		Helicase protein	PFCIRM127_06425		Helicase protein	PFCIRM129_11575		Helicase protein	PFCIRM131_07725		Helicase protein	PFCIRM134_03965		Helicase protein	PFCIRM135_10885		Helicase protein	PFCIRM136_08650		Helicase protein	PFCIRM138_01865		Helicase protein
cluster_1120	0	0	0	1	0.939321	1	CORE	PFCIRM1025_10575		ABC-type transport systems, periplasmic component	PFCIRM118_09235		ABC-type transport systems, periplasmic component	PFCIRM119_04675		ABC-type transport systems, periplasmic component	PFCIRM121_09570		ABC-type transport systems, periplasmic component	PFCIRM122_07420		ABC-type transport systems, periplasmic component	PFCIRM123_04220		ABC-type transport systems, periplasmic component	PFCIRM125_03250		ABC-type transport systems, periplasmic component	PFCIRM127_10750		ABC-type transport systems, periplasmic component	PFCIRM129_01530		ABC-type transport systems, periplasmic component	PFCIRM131_06140		ABC-type transport systems, periplasmic component	PFCIRM134_06620		ABC-type transport systems, periplasmic component	PFCIRM135_02970		ABC-type transport systems, periplasmic component	PFCIRM136_00960		ABC-type transport systems, periplasmic component	PFCIRM138_06700		ABC-type transport systems, periplasmic component
cluster_1121	0.966523	0.270344	3.57516	0.00333279	0.0220923	0.0307344	ACCESSORY	PFCIRM1025_01970	ppx6	Exopolyphosphatase													PFCIRM123_11100	ppx6	Exopolyphosphatase
cluster_11210	-0.12032	0.389718	-0.308737	0.762359	0.921431	1	ACCESSORY										PFCIRM121_03825
cluster_11212	-0.12032	0.389718	-0.308737	0.762359	0.921431	1	ACCESSORY										PFCIRM121_04320		Uncharacterized stress protein (General stress protein 26)
cluster_11213	-0.195181	0.216351	-0.90215	0.383204	0.850395	1	ACCESSORY										PFCIRM121_06230		Major facilitator superfamily MFS_1 precursor	PFCIRM122_08155		Major facilitator superfamily MFS_1 precursor																									PFCIRM138_10985		Major facilitator superfamily MFS_1 precursor
cluster_11219	-0.12032	0.389718	-0.308737	0.762359	0.921431	1	ACCESSORY										PFCIRM121_10050		Transposase
cluster_11220	-0.12032	0.389718	-0.308737	0.762359	0.921431	1	ACCESSORY										PFCIRM121_11115		Hypothetical protein
cluster_1123	0	0	0	1	0.939321	1	CORE	PFCIRM1025_07535	serB/thrH	Phosphoserine phosphatase/homoserine phosphotransferase bifunctional protein	PFCIRM118_02160	serB/thrH	Phosphoserine phosphatase/homoserine phosphotransferase bifunctional protein	PFCIRM119_08625	serB/thrH	Phosphoserine phosphatase/homoserine phosphotransferase bifunctional protein	PFCIRM121_00205	serB/thrH	Phosphoserine phosphatase/homoserine phosphotransferase bifunctional protein	PFCIRM122_09365	serB/thrH	Phosphoserine phosphatase/homoserine phosphotransferase bifunctional protein	PFCIRM123_01310	serB/thrH	Phosphoserine phosphatase/homoserine phosphotransferase bifunctional protein	PFCIRM125_09955	serB/thrH	Phosphoserine phosphatase/homoserine phosphotransferase bifunctional protein	PFCIRM127_03340	serB/thrH	Phosphoserine phosphatase/homoserine phosphotransferase bifunctional protein	PFCIRM129_02690	serB/thrH	Phosphoserine phosphatase/homoserine phosphotransferase bifunctional protein	PFCIRM131_01020	serB/thrH	Phosphoserine phosphatase/homoserine phosphotransferase bifunctional protein	PFCIRM134_11315	serB/thrH	Phosphoserine phosphatase/homoserine phosphotransferase bifunctional protein	PFCIRM135_04950	serB/thrH	Phosphoserine phosphatase/homoserine phosphotransferase bifunctional protein	PFCIRM136_10010	serB/thrH	Phosphoserine phosphatase/homoserine phosphotransferase bifunctional protein	PFCIRM138_10425	serB/thrH	Phosphoserine phosphatase/homoserine phosphotransferase bifunctional protein
cluster_11234	-0.13334	0.288323	-0.462468	0.651305	0.908817	1	ACCESSORY										PFCIRM121_08210	morA	Putative morphine 6-dehydrogenase																			PFCIRM134_09405	morA	Putative morphine 6-dehydrogenase
cluster_11241	-0.12032	0.389718	-0.308737	0.762359	0.921431	1	ACCESSORY										PFCIRM121_04250		Hypothetical membrane protein
cluster_1125	0.385313	0.280083	1.37571	0.191891	0.723723	1	ACCESSORY	PFCIRM1025_10705		Hypothetical transmembrane protein
cluster_11257	-0.12032	0.389718	-0.308737	0.762359	0.921431	1	ACCESSORY										PFCIRM121_08805		Hypothetical protein
cluster_1126	0	0	0	1	0.939321	1	CORE	PFCIRM1025_04870		Hypothetical membrane protein	PFCIRM118_02860		Hypothetical membrane protein	PFCIRM119_06505		Hypothetical membrane protein	PFCIRM121_01955		Hypothetical membrane protein	PFCIRM122_03800		Hypothetical membrane protein	PFCIRM123_04405		Hypothetical membrane protein	PFCIRM125_00625		Hypothetical membrane protein	PFCIRM127_11690		Hypothetical membrane protein	PFCIRM129_00895		Hypothetical membrane protein	PFCIRM131_06060		Hypothetical membrane protein	PFCIRM134_01265		Hypothetical membrane protein	PFCIRM135_02410		Hypothetical membrane protein	PFCIRM136_01610		Hypothetical membrane protein	PFCIRM138_08670		Hypothetical membrane protein
cluster_11263	-0.152552	0.216476	-0.704704	0.493287	0.881635	1	ACCESSORY										PFCIRM121_04935		Transcriptional regulator, ArsR family	PFCIRM122_08795		Transcriptional regulator, ArsR family
cluster_11268	-0.12032	0.389718	-0.308737	0.762359	0.921431	1	ACCESSORY										PFCIRM121_08370		Putative uncharacterized protein
cluster_11269	-0.12032	0.389718	-0.308737	0.762359	0.921431	1	ACCESSORY										PFCIRM121_07330		BP protein of siderophore ABC transporter (ISVH:undef)
cluster_1127	0	0	0	1	0.939321	1	CORE	PFCIRM1025_08090		Hypothetical protein	PFCIRM118_04885		Hypothetical protein	PFCIRM119_04920		Hypothetical protein	PFCIRM121_10150		Hypothetical protein	PFCIRM122_04515		Hypothetical protein	PFCIRM123_05985		Hypothetical protein	PFCIRM125_02215		Hypothetical protein	PFCIRM127_05360		Hypothetical protein	PFCIRM129_05940		Hypothetical protein	PFCIRM131_09570		Hypothetical protein	PFCIRM134_08020		Hypothetical protein	PFCIRM135_07610		Hypothetical protein	PFCIRM136_03340		Hypothetical protein	PFCIRM138_07755		Hypothetical protein
cluster_11271	-0.12032	0.389718	-0.308737	0.762359	0.921431	1	ACCESSORY										PFCIRM121_09490		Putative uncharacterized protein
cluster_11273	-0.12032	0.389718	-0.308737	0.762359	0.921431	1	ACCESSORY										PFCIRM121_11855	chaA	ionic transporter integral membrane protein
cluster_11276	-0.00282389	0.0480439	-0.0587773	0.954013	0.936528	1	ACCESSORY										PFCIRM121_11820		Protein of unknown function																PFCIRM131_04780		Protein of unknown function
cluster_1128	0.227073	0.145165	1.56424	0.1415	0.646378	1	ACCESSORY	PFCIRM1025_10745		Protein of unknown function	PFCIRM118_01000		Protein of unknown function										PFCIRM123_07710		Protein of unknown function							PFCIRM129_03660		Protein of unknown function
cluster_11290	-0.12032	0.389718	-0.308737	0.762359	0.921431	1	ACCESSORY										PFCIRM121_05325	feoA	Ferrous iron uptake protein A 9.a.8.1.x
cluster_11294	-0.12032	0.389718	-0.308737	0.762359	0.921431	1	ACCESSORY										PFCIRM121_09335		membrane protein
cluster_11297	-0.12032	0.389718	-0.308737	0.762359	0.921431	1	ACCESSORY										PFCIRM121_08950		Hypothetical protein
cluster_113	0	0	0	1	0.939321	1	CORE	PFCIRM1025_11510	ispF	2-C-methyl-D-erythritol 2,4-cyclodiphosphate synthase (MECPS) (MECDP-synthase)	PFCIRM118_10375	ispF	2-C-methyl-D-erythritol 2,4-cyclodiphosphate synthase (MECPS) (MECDP-synthase)	PFCIRM119_07590	ispF	2-C-methyl-D-erythritol 2,4-cyclodiphosphate synthase (MECPS) (MECDP-synthase)	PFCIRM121_00455	ispF	2-C-methyl-D-erythritol 2,4-cyclodiphosphate synthase (MECPS) (MECDP-synthase)	PFCIRM122_00825	ispF	2-C-methyl-D-erythritol 2,4-cyclodiphosphate synthase (MECPS) (MECDP-synthase)	PFCIRM123_12080	ispF	2-C-methyl-D-erythritol 2,4-cyclodiphosphate synthase (MECPS) (MECDP-synthase)	PFCIRM125_01780	ispF	2-C-methyl-D-erythritol 2,4-cyclodiphosphate synthase (MECPS) (MECDP-synthase)	PFCIRM127_12205	ispF	2-C-methyl-D-erythritol 2,4-cyclodiphosphate synthase (MECPS) (MECDP-synthase)	PFCIRM129_10240	ispF	2-C-methyl-D-erythritol 2,4-cyclodiphosphate synthase (MECPS) (MECDP-synthase)	PFCIRM131_03915	ispF	2-C-methyl-D-erythritol 2,4-cyclodiphosphate synthase (MECPS) (MECDP-synthase)	PFCIRM134_04855	ispF	2-C-methyl-D-erythritol 2,4-cyclodiphosphate synthase (MECPS) (MECDP-synthase)	PFCIRM135_01510	ispF	2-C-methyl-D-erythritol 2,4-cyclodiphosphate synthase (MECPS) (MECDP-synthase)	PFCIRM136_00475	ispF	2-C-methyl-D-erythritol 2,4-cyclodiphosphate synthase (MECPS) (MECDP-synthase)	PFCIRM138_05875	ispF	2-C-methyl-D-erythritol 2,4-cyclodiphosphate synthase (MECPS) (MECDP-synthase)
cluster_1130	-0.0529995	0.197309	-0.268612	0.792396	0.924259	1	ACCESSORY	PFCIRM1025_03720	umuC/rumB	DNA-directed DNA polymerase													PFCIRM123_05290	umuC/rumB	DNA-directed DNA polymerase										PFCIRM131_10970	umuC/rumB	DNA-directed DNA polymerase							PFCIRM136_03100	umuC/rumB	DNA-directed DNA polymerase
cluster_11300	0.0700043	0.220653	0.31726	0.756027	0.920807	1	ACCESSORY										PFCIRM121_02345	galE3	UDP-glucose 4-epimerase	PFCIRM122_04685	galE3	UDP-glucose 4-epimerase																			PFCIRM135_09570	galE3	UDP-glucose 4-epimerase
cluster_11302	-0.12032	0.389718	-0.308737	0.762359	0.921431	1	ACCESSORY										PFCIRM121_00230		Sua5/YciO/YrdC/YwlC
cluster_1131	0	0	0	1	0.939321	1	CORE	PFCIRM1025_03375	nadC	Nicotinate-nucleotide pyrophosphorylase [carboxylating] (nicotinate-nucleotide:diphosphate phospho-alpha-D-ribosyltransferase(carboxylating))	PFCIRM118_09765	nadC	Nicotinate-nucleotide pyrophosphorylase [carboxylating] (nicotinate-nucleotide:diphosphate phospho-alpha-D-ribosyltransferase(carboxylating))	PFCIRM119_09200	nadC	Nicotinate-nucleotide pyrophosphorylase [carboxylating] (nicotinate-nucleotide:diphosphate phospho-alpha-D-ribosyltransferase(carboxylating))	PFCIRM121_08740	nadC	Nicotinate-nucleotide pyrophosphorylase [carboxylating] (nicotinate-nucleotide:diphosphate phospho-alpha-D-ribosyltransferase(carboxylating))	PFCIRM122_06160	nadC	Nicotinate-nucleotide pyrophosphorylase [carboxylating] (nicotinate-nucleotide:diphosphate phospho-alpha-D-ribosyltransferase(carboxylating))	PFCIRM123_01885	nadC	Nicotinate-nucleotide pyrophosphorylase [carboxylating] (nicotinate-nucleotide:diphosphate phospho-alpha-D-ribosyltransferase(carboxylating))	PFCIRM125_10545	nadC	Nicotinate-nucleotide pyrophosphorylase [carboxylating] (nicotinate-nucleotide:diphosphate phospho-alpha-D-ribosyltransferase(carboxylating))	PFCIRM127_08185	nadC	Nicotinate-nucleotide pyrophosphorylase [carboxylating] (nicotinate-nucleotide:diphosphate phospho-alpha-D-ribosyltransferase(carboxylating))	PFCIRM129_03275	nadC	Nicotinate-nucleotide pyrophosphorylase [carboxylating] (nicotinate-nucleotide:diphosphate phospho-alpha-D-ribosyltransferase(carboxylating))	PFCIRM131_05285	nadC	Nicotinate-nucleotide pyrophosphorylase [carboxylating] (nicotinate-nucleotide:diphosphate phospho-alpha-D-ribosyltransferase(carboxylating))	PFCIRM134_10735	nadC	Nicotinate-nucleotide pyrophosphorylase [carboxylating] (nicotinate-nucleotide:diphosphate phospho-alpha-D-ribosyltransferase(carboxylating))	PFCIRM135_04320	nadC	Nicotinate-nucleotide pyrophosphorylase [carboxylating] (nicotinate-nucleotide:diphosphate phospho-alpha-D-ribosyltransferase(carboxylating))	PFCIRM136_07335	nadC	Nicotinate-nucleotide pyrophosphorylase [carboxylating] (nicotinate-nucleotide:diphosphate phospho-alpha-D-ribosyltransferase(carboxylating))	PFCIRM138_09855	nadC	Nicotinate-nucleotide pyrophosphorylase [carboxylating] (nicotinate-nucleotide:diphosphate phospho-alpha-D-ribosyltransferase(carboxylating))
cluster_1132	0.365997	0.115139	3.17874	0.00716751	0.0614715	0.185315	ACCESSORY	PFCIRM1025_08810		Hypothetical secreted protein				PFCIRM119_03725		Hypothetical secreted protein							PFCIRM123_00935		Hypothetical secreted protein	PFCIRM125_09710		Hypothetical secreted protein				PFCIRM129_09870		Hypothetical secreted protein	PFCIRM131_00010		Hypothetical secreted protein				PFCIRM135_06620		Hypothetical secreted protein
cluster_11320	-0.12032	0.389718	-0.308737	0.762359	0.921431	1	ACCESSORY										PFCIRM121_11385		Hypothetical protein
cluster_11321	-0.12032	0.389718	-0.308737	0.762359	0.921431	1	ACCESSORY										PFCIRM121_05200		Hypothetical protein
cluster_11322	-0.12032	0.389718	-0.308737	0.762359	0.921431	1	ACCESSORY										PFCIRM121_05945		Hypothetical protein
cluster_11326	-0.12032	0.389718	-0.308737	0.762359	0.921431	1	ACCESSORY										PFCIRM121_02795		Hypothetical protein
cluster_1133	0	0	0	1	0.939321	1	CORE	PFCIRM1025_09370	glnS	Glutaminyl-tRNA synthetase	PFCIRM118_08810	glnS	Glutaminyl-tRNA synthetase	PFCIRM119_03095	glnS	Glutaminyl-tRNA synthetase	PFCIRM121_03900	glnS	Glutaminyl-tRNA synthetase	PFCIRM122_01850	glnS	Glutaminyl-tRNA synthetase	PFCIRM123_00350	glnS	Glutaminyl-tRNA synthetase	PFCIRM125_08745	glnS	Glutaminyl-tRNA synthetase	PFCIRM127_02255	glnS	Glutaminyl-tRNA synthetase	PFCIRM129_04315	glnS	Glutaminyl-tRNA synthetase	PFCIRM131_03300	glnS	Glutaminyl-tRNA synthetase	PFCIRM134_07465	glnS	Glutaminyl-tRNA synthetase	PFCIRM135_06035	glnS	Glutaminyl-tRNA synthetase	PFCIRM136_11330	glnS	Glutaminyl-tRNA synthetase	PFCIRM138_03120	glnS	Glutaminyl-tRNA synthetase
cluster_11332	-0.154982	0.186465	-0.831158	0.42072	0.862756	1	ACCESSORY										PFCIRM121_04820		Protein of unknown function	PFCIRM122_07560		Protein of unknown function																						PFCIRM136_01090		Protein of unknown function
cluster_11333	-0.12032	0.389718	-0.308737	0.762359	0.921431	1	ACCESSORY										PFCIRM121_00675	thiE2	thiamine-phosphate pyrophosphorylase
cluster_11337	-0.12032	0.389718	-0.308737	0.762359	0.921431	1	ACCESSORY										PFCIRM121_02260
cluster_1134	0	0	0	1	0.939321	1	CORE	PFCIRM1025_09725		Hypothetical protein	PFCIRM118_01385		Hypothetical protein	PFCIRM119_06610		Hypothetical protein	PFCIRM121_03210		Hypothetical protein	PFCIRM122_10680		Hypothetical protein	PFCIRM123_03705		Hypothetical protein	PFCIRM125_05830		Hypothetical protein	PFCIRM127_07510		Hypothetical protein	PFCIRM129_05405		Hypothetical protein	PFCIRM131_04340		Hypothetical protein	PFCIRM134_02785		Hypothetical protein	PFCIRM135_01055		Hypothetical protein	PFCIRM136_07665		Hypothetical protein	PFCIRM138_04505		Hypothetical protein
cluster_11349	-0.12032	0.389718	-0.308737	0.762359	0.921431	1	ACCESSORY										PFCIRM121_03135		Hypothetical membrane protein
cluster_1135	0.0779194	0.191995	0.405841	0.691386	0.913817	1	ACCESSORY	PFCIRM1025_10995		Type I restriction-modification system specificity determinant																												PFCIRM134_08880		Type I restriction system specificity protein
cluster_11350	-0.12032	0.389718	-0.308737	0.762359	0.921431	1	ACCESSORY										PFCIRM121_05170		Hypothetical protein
cluster_11352	-0.12032	0.389718	-0.308737	0.762359	0.921431	1	ACCESSORY										PFCIRM121_00405		Protein of unknown function
cluster_11357	-0.0900032	0.17024	-0.528684	0.605833	0.902381	1	ACCESSORY										PFCIRM121_07020	tetR2	Transcriptional regulator, TetR/AcrR family	PFCIRM122_03305	tetR2	Transcriptional regulator, TetR/AcrR family	PFCIRM123_02780	tetR2	Transcriptional regulator, TetR/AcrR family				PFCIRM127_01380	tetR2	Transcriptional regulator, TetR/AcrR family				PFCIRM131_08785	tetR2	Transcriptional regulator, TetR/AcrR family	PFCIRM134_08510	tetR2	Transcriptional regulator, TetR/AcrR family	PFCIRM135_03730	tetR2	Transcriptional regulator, TetR/AcrR family				PFCIRM138_10770	tetR2	Transcriptional regulator, TetR/AcrR family
cluster_1136	0.385313	0.280083	1.37571	0.191891	0.723723	1	ACCESSORY	PFCIRM1025_12050		Hypothetical membrane protein
cluster_11363	0.0980679	0.170832	0.574061	0.575615	0.897569	1	ACCESSORY										PFCIRM121_09380		Putative uncharacterized protein							PFCIRM125_05275		Putative uncharacterized protein
cluster_1137	0.385313	0.280083	1.37571	0.191891	0.723723	1	ACCESSORY	PFCIRM1025_03310		Hypothetical protein
cluster_11372	-0.12032	0.389718	-0.308737	0.762359	0.921431	1	ACCESSORY										PFCIRM121_09375		Hypothetical protein
cluster_11375	-0.12032	0.389718	-0.308737	0.762359	0.921431	1	ACCESSORY										PFCIRM121_11670		Protein of unknown function
cluster_1138	0	0	0	1	0.939321	1	CORE	PFCIRM1025_07655		Hypothetical protein	PFCIRM118_02045		Hypothetical protein	PFCIRM119_08510		Hypothetical protein	PFCIRM121_00325		Hypothetical protein	PFCIRM122_09250		Hypothetical protein	PFCIRM123_01195		Hypothetical protein	PFCIRM125_09835		Hypothetical protein	PFCIRM127_03225		Hypothetical protein	PFCIRM129_05105		Hypothetical protein	PFCIRM131_00900		Hypothetical protein	PFCIRM134_11440		Hypothetical protein	PFCIRM135_05075		Hypothetical protein	PFCIRM136_09890		Hypothetical protein	PFCIRM138_10550		Hypothetical protein
cluster_11383	-0.12032	0.389718	-0.308737	0.762359	0.921431	1	ACCESSORY										PFCIRM121_02930		Hypothetical protein
cluster_11385	-0.12032	0.389718	-0.308737	0.762359	0.921431	1	ACCESSORY										PFCIRM121_07625
cluster_1139	0	0	0	1	0.939321	1	CORE	PFCIRM1025_01545	sufD	FeS assembly protein SufD	PFCIRM118_03890	sufD	FeS assembly protein SufD	PFCIRM119_01345	sufD	FeS assembly protein SufD	PFCIRM121_01510	sufD	FeS assembly protein SufD	PFCIRM122_11930	sufD	FeS assembly protein SufD	PFCIRM123_10055	sufD	FeS assembly protein SufD	PFCIRM125_07155	sufD	FeS assembly protein SufD	PFCIRM127_06770	sufD	FeS assembly protein SufD	PFCIRM129_11220	sufD	FeS assembly protein SufD	PFCIRM131_07365	sufD	FeS assembly protein SufD	PFCIRM134_03615	sufD	FeS assembly protein SufD	PFCIRM135_10535	sufD	FeS assembly protein SufD	PFCIRM136_09010	sufD	FeS assembly protein SufD	PFCIRM138_01510	sufD	FeS assembly protein SufD
cluster_11394	-0.12032	0.389718	-0.308737	0.762359	0.921431	1	ACCESSORY										PFCIRM121_12080		Hypothetical protein
cluster_11395	-0.12032	0.389718	-0.308737	0.762359	0.921431	1	ACCESSORY										PFCIRM121_02360		Protein of unknown function
cluster_11396	0	0	0	1	0.939321	1	CORE	PFCIRM1025_08070		Hypothetical protein	PFCIRM118_04905		Hypothetical protein	PFCIRM119_04940		Hypothetical protein	PFCIRM121_10170		Hypothetical protein	PFCIRM122_04495		Hypothetical protein	PFCIRM123_05965		Hypothetical protein	PFCIRM125_02235		Hypothetical protein	PFCIRM127_05340		Hypothetical protein	PFCIRM129_05960		Hypothetical protein	PFCIRM131_09550		Hypothetical protein	PFCIRM134_08000		Hypothetical protein	PFCIRM135_07590		Hypothetical protein	PFCIRM136_03360		Hypothetical protein	PFCIRM138_07735		Hypothetical protein
cluster_11399	-0.12032	0.389718	-0.308737	0.762359	0.921431	1	ACCESSORY										PFCIRM121_01990		Hypothetical protein
cluster_114	0	0	0	1	0.939321	1	CORE	PFCIRM1025_09000	arsR3	Transcriptional regulators (Bacterial regulatory protein, arsR family)	PFCIRM118_10160	arsR3	Transcriptional regulators (Bacterial regulatory protein, arsR family)	PFCIRM119_03485	arsR3	Transcriptional regulators (Bacterial regulatory protein, arsR family)	PFCIRM121_03520	arsR3	Transcriptional regulators (Bacterial regulatory protein, arsR family)	PFCIRM122_02240	arsR3	Transcriptional regulators (Bacterial regulatory protein, arsR family)	PFCIRM123_00735	arsR3	Transcriptional regulators (Bacterial regulatory protein, arsR family)	PFCIRM125_08365	arsR3	Transcriptional regulators (Bacterial regulatory protein, arsR family)	PFCIRM127_02640	arsR3	Transcriptional regulators (Bacterial regulatory protein, arsR family)	PFCIRM129_03935	arsR3	Transcriptional regulators (Bacterial regulatory protein, arsR family)	PFCIRM131_06765	arsR3	Transcriptional regulators (Bacterial regulatory protein, arsR family)	PFCIRM134_07085	arsR3	Transcriptional regulators (Bacterial regulatory protein, arsR family)	PFCIRM135_06420	arsR3	Transcriptional regulators (Bacterial regulatory protein, arsR family)	PFCIRM136_10950	arsR3	Transcriptional regulators (Bacterial regulatory protein, arsR family)	PFCIRM138_03510	arsR3	Transcriptional regulators (Bacterial regulatory protein, arsR family)
cluster_1140	0	0	0	1	0.939321	1	CORE	PFCIRM1025_03185	glnB	Nitrogen regulatory protein P-II	PFCIRM118_03045	glnB	Nitrogen regulatory protein P-II	PFCIRM119_06670	glnB	Nitrogen regulatory protein P-II	PFCIRM121_02085	glnB	Nitrogen regulatory protein P-II	PFCIRM122_03670	glnB	Nitrogen regulatory protein P-II	PFCIRM123_09245	glnB	Nitrogen regulatory protein P-II	PFCIRM125_00500	glnB	Nitrogen regulatory protein P-II	PFCIRM127_11560	glnB	Nitrogen regulatory protein P-II	PFCIRM129_01680	glnB	Nitrogen regulatory protein P-II	PFCIRM131_05915	glnB	Nitrogen regulatory protein P-II	PFCIRM134_01120	glnB	Nitrogen regulatory protein P-II	PFCIRM135_09830	glnB	Nitrogen regulatory protein P-II	PFCIRM136_01475	glnB	Nitrogen regulatory protein P-II	PFCIRM138_08245	glnB	Nitrogen regulatory protein P-II
cluster_11409	-0.12032	0.389718	-0.308737	0.762359	0.921431	1	ACCESSORY										PFCIRM121_02925		Hypothetical protein
cluster_1141	0	0	0	1	0.939321	1	ACCESSORY	PFCIRM1025_08510		Transcriptional regulator (Glycerol uptake operon antiterminator regulatory protein)	PFCIRM118_04745		Transcriptional regulator (Glycerol uptake operon antiterminator regulatory protein)	PFCIRM119_00480		Transcriptional regulator (Glycerol uptake operon antiterminator regulatory protein)	PFCIRM121_00645		Transcriptional regulator (Glycerol uptake operon antiterminator regulatory protein)	PFCIRM122_11080		Transcriptional regulator (Glycerol uptake operon antiterminator regulatory protein)	PFCIRM123_05200		Transcriptional regulator (Glycerol uptake operon antiterminator regulatory protein)	PFCIRM125_06300		Transcriptional regulator (Glycerol uptake operon antiterminator regulatory protein)	PFCIRM127_08400		Transcriptional regulator (Glycerol uptake operon antiterminator regulatory protein)	PFCIRM129_00505		Transcriptional regulator (Glycerol uptake operon antiterminator regulatory protein)	PFCIRM131_08255		Transcriptional regulator (Glycerol uptake operon antiterminator regulatory protein)	PFCIRM134_01480		Transcriptional regulator (Glycerol uptake operon antiterminator regulatory protein)	PFCIRM135_11390		Transcriptional regulator (Glycerol uptake operon antiterminator regulatory protein)	PFCIRM136_08150		Transcriptional regulator (Glycerol uptake operon antiterminator regulatory protein)	PFCIRM138_09370		Transcriptional regulator (Glycerol uptake operon antiterminator regulatory protein)
cluster_1142	0	0	0	1	0.939321	1	CORE	PFCIRM1025_02865	map	Methionine aminopeptidase (MAP) (Peptidase M)	PFCIRM118_06650	map	Methionine aminopeptidase (MAP) (Peptidase M)	PFCIRM119_11235	map	Methionine aminopeptidase (MAP) (Peptidase M)	PFCIRM121_06015	map	Methionine aminopeptidase (MAP) (Peptidase M)	PFCIRM122_07940	map	Methionine aminopeptidase (MAP) (Peptidase M)	PFCIRM123_08215	map	Methionine aminopeptidase (MAP) (Peptidase M)	PFCIRM125_04470	map	Methionine aminopeptidase (MAP) (Peptidase M)	PFCIRM127_09495	map	Methionine aminopeptidase (MAP) (Peptidase M)	PFCIRM129_08090	map	Methionine aminopeptidase (MAP) (Peptidase M)	PFCIRM131_12430	map	Methionine aminopeptidase (MAP) (Peptidase M)	PFCIRM134_05330	map	Methionine aminopeptidase (MAP) (Peptidase M)	PFCIRM135_08475	map	Methionine aminopeptidase (MAP) (Peptidase M)	PFCIRM136_05165	map	Methionine aminopeptidase (MAP) (Peptidase M)	PFCIRM138_08970	map	Methionine aminopeptidase (MAP) (Peptidase M)
cluster_11426	-0.12032	0.389718	-0.308737	0.762359	0.921431	1	ACCESSORY										PFCIRM121_01205		Hypothetical protein
cluster_11429	-0.12032	0.389718	-0.308737	0.762359	0.921431	1	ACCESSORY										PFCIRM121_06890		Cell envelope-related transcriptional attenuator
cluster_1143	-0.35809	0.287387	-1.24602	0.2345	0.767337	1	ACCESSORY	PFCIRM1025_07045	glnE	Glutamate-ammonia-ligase adenylyltransferase ([Glutamate--ammonia-ligase] adenylyltransferase) (Glutamine- synthetase adenylyltransferase) (ATase)	PFCIRM118_04410	glnE	Glutamate-ammonia-ligase adenylyltransferase ([Glutamate--ammonia-ligase] adenylyltransferase) (Glutamine- synthetase adenylyltransferase) (ATase)	PFCIRM119_00805	glnE	Glutamate-ammonia-ligase adenylyltransferase ([Glutamate--ammonia-ligase] adenylyltransferase) (Glutamine- synthetase adenylyltransferase) (ATase)	PFCIRM121_00980	glnE	Glutamate-ammonia-ligase adenylyltransferase ([Glutamate--ammonia-ligase] adenylyltransferase) (Glutamine- synthetase adenylyltransferase) (ATase)	PFCIRM122_11400	glnE	Glutamate-ammonia-ligase adenylyltransferase ([Glutamate--ammonia-ligase] adenylyltransferase) (Glutamine- synthetase adenylyltransferase) (ATase)				PFCIRM125_06620	glnE	Glutamate-ammonia-ligase adenylyltransferase ([Glutamate--ammonia-ligase] adenylyltransferase) (Glutamine- synthetase adenylyltransferase) (ATase)	PFCIRM127_06245	glnE	Glutamate-ammonia-ligase adenylyltransferase ([Glutamate--ammonia-ligase] adenylyltransferase) (Glutamine- synthetase adenylyltransferase) (ATase)	PFCIRM129_11750	glnE	Glutamate-ammonia-ligase adenylyltransferase ([Glutamate--ammonia-ligase] adenylyltransferase) (Glutamine- synthetase adenylyltransferase) (ATase)	PFCIRM131_07920	glnE	Glutamate-ammonia-ligase adenylyltransferase ([Glutamate--ammonia-ligase] adenylyltransferase) (Glutamine- synthetase adenylyltransferase) (ATase)	PFCIRM134_04145	glnE	Glutamate-ammonia-ligase adenylyltransferase ([Glutamate--ammonia-ligase] adenylyltransferase) (Glutamine- synthetase adenylyltransferase) (ATase)	PFCIRM135_11065	glnE	Glutamate-ammonia-ligase adenylyltransferase ([Glutamate--ammonia-ligase] adenylyltransferase) (Glutamine- synthetase adenylyltransferase) (ATase)	PFCIRM136_08465	glnE	Glutamate-ammonia-ligase adenylyltransferase ([Glutamate--ammonia-ligase] adenylyltransferase) (Glutamine- synthetase adenylyltransferase) (ATase)	PFCIRM138_02045	glnE	Glutamate-ammonia-ligase adenylyltransferase ([Glutamate--ammonia-ligase] adenylyltransferase) (Glutamine- synthetase adenylyltransferase) (ATase)
cluster_11439	-0.12032	0.389718	-0.308737	0.762359	0.921431	1	ACCESSORY										PFCIRM121_05625	lspA	large surface protein A
cluster_1144	-0.0179035	0.146925	-0.121855	0.904856	0.933241	1	ACCESSORY
cluster_1144	-0.0179035	0.146925	-0.121855	0.904856	0.933241	1	ACCESSORY	PFCIRM1025_01870	tnpC	Transposase IS3/IS911
cluster_1144	-0.0179035	0.146925	-0.121855	0.904856	0.933241	1	ACCESSORY
cluster_1144	-0.0179035	0.146925	-0.121855	0.904856	0.933241	1	ACCESSORY	PFCIRM1025_08490	tnpC	Transposase IS3/IS911																			PFCIRM127_01720	tnpC	Transposase IS3/IS911
cluster_1144	-0.0179035	0.146925	-0.121855	0.904856	0.933241	1	ACCESSORY
cluster_11442	-0.12032	0.389718	-0.308737	0.762359	0.921431	1	ACCESSORY										PFCIRM121_09945	rpsR	30S ribosomal protein S18
cluster_1145	0.385313	0.280083	1.37571	0.191891	0.723723	1	ACCESSORY	PFCIRM1025_12325		Hypothetical protein
cluster_11451	-0.12032	0.389718	-0.308737	0.762359	0.921431	1	ACCESSORY										PFCIRM121_07070		Protein of unknown function
cluster_1146	0	0	0	1	0.939321	1	CORE	PFCIRM1025_06045	ubiE	Menaquinone biosynthesis methyltransferase ubiE	PFCIRM118_09405	ubiE	Menaquinone biosynthesis methyltransferase ubiE	PFCIRM119_11705	ubiE	Menaquinone biosynthesis methyltransferase ubiE	PFCIRM121_10875	ubiE	Menaquinone biosynthesis methyltransferase ubiE	PFCIRM122_06990	ubiE	Menaquinone biosynthesis methyltransferase ubiE	PFCIRM123_08680	ubiE	Menaquinone biosynthesis methyltransferase ubiE	PFCIRM125_04935	ubiE	Menaquinone biosynthesis methyltransferase ubiE	PFCIRM127_09045	ubiE	Menaquinone biosynthesis methyltransferase ubiE	PFCIRM129_08555	ubiE	Menaquinone biosynthesis methyltransferase ubiE	PFCIRM131_12115	ubiE	Menaquinone biosynthesis methyltransferase ubiE	PFCIRM134_09810	ubiE	Menaquinone biosynthesis methyltransferase ubiE	PFCIRM135_08935	ubiE	Menaquinone biosynthesis methyltransferase ubiE	PFCIRM136_05635	ubiE	Menaquinone biosynthesis methyltransferase ubiE	PFCIRM138_05535	ubiE	Menaquinone biosynthesis methyltransferase ubiE
cluster_11466	-0.12032	0.389718	-0.308737	0.762359	0.921431	1	ACCESSORY										PFCIRM121_04280	tcsS	Two component system sensor kinase TcsS4
cluster_1147	0.259515	0.212186	1.22305	0.242776	0.774287	1	ACCESSORY	PFCIRM1025_03650		Protein of unknown function													PFCIRM123_05220		Protein of unknown function													PFCIRM134_06320		Protein of unknown function
cluster_1148	0	0	0	1	0.939321	1	CORE	PFCIRM1025_00325	gyrA2	DNA gyrase subunit A (DNA topoisomerase (ATP-hydrolysing))	PFCIRM118_08370	gyrA2	DNA gyrase subunit A (DNA topoisomerase (ATP-hydrolysing))	PFCIRM119_12685	gyrA2	DNA gyrase subunit A (DNA topoisomerase (ATP-hydrolysing))	PFCIRM121_08400	gyrA2	DNA gyrase subunit A (DNA topoisomerase (ATP-hydrolysing))	PFCIRM122_00465	gyrA2	DNA gyrase subunit A (DNA topoisomerase (ATP-hydrolysing))	PFCIRM123_06815	gyrA2	DNA gyrase subunit A (DNA topoisomerase (ATP-hydrolysing))	PFCIRM125_09175	gyrA2	DNA gyrase subunit A (DNA topoisomerase (ATP-hydrolysing))	PFCIRM127_04955	gyrA2	DNA gyrase subunit A (DNA topoisomerase (ATP-hydrolysing))	PFCIRM129_04750	gyrA2	DNA gyrase subunit A (DNA topoisomerase (ATP-hydrolysing))	PFCIRM131_01615	gyrA2	DNA gyrase subunit A (DNA topoisomerase (ATP-hydrolysing))	PFCIRM134_00125	gyrA2	DNA gyrase subunit A (DNA topoisomerase (ATP-hydrolysing))	PFCIRM135_05595	gyrA2	DNA gyrase subunit A (DNA topoisomerase (ATP-hydrolysing))	PFCIRM136_11775	gyrA2	DNA gyrase subunit A (DNA topoisomerase (ATP-hydrolysing))	PFCIRM138_02670	gyrA2	DNA gyrase subunit A (DNA topoisomerase (ATP-hydrolysing))
cluster_1149	0.104398	0.163074	0.640186	0.533048	0.889914	1	ACCESSORY	PFCIRM1025_09030		protein of ABC transporteur				PFCIRM119_03455		protein of ABC transporteur							PFCIRM123_00705		protein of ABC transporteur	PFCIRM125_08395		protein of ABC transporteur	PFCIRM127_02610		protein of ABC transporteur	PFCIRM129_03965		Major facilitator superfamily MFS_1				PFCIRM134_07115		protein of ABC transporteur				PFCIRM136_10980		protein of ABC transporteur	PFCIRM138_03480		protein of ABC transporteur
cluster_11492	-0.152552	0.216476	-0.704704	0.493287	0.881635	1	ACCESSORY										PFCIRM121_04960		Putative uncharacterized protein	PFCIRM122_08815		Putative uncharacterized protein
cluster_11495	-0.12032	0.389718	-0.308737	0.762359	0.921431	1	ACCESSORY										PFCIRM121_03440		Hypothetical protein
cluster_115	0	0	0	1	0.939321	1	CORE	PFCIRM1025_05895		Acetyltransferase	PFCIRM118_04590		Acetyltransferase	PFCIRM119_00625		Acetyltransferase	PFCIRM121_00785		Acetyltransferase	PFCIRM122_11220		Acetyltransferase	PFCIRM123_05060		Acetyltransferase	PFCIRM125_06440		Acetyltransferase	PFCIRM127_08545		Acetyltransferase	PFCIRM129_00365		Acetyltransferase	PFCIRM131_08115		Acetyltransferase	PFCIRM134_01625		Acetyltransferase	PFCIRM135_11250		Acetyltransferase	PFCIRM136_08290		Acetyltransferase	PFCIRM138_09515		Acetyltransferase
cluster_1150	0	0	0	1	0.939321	1	CORE	PFCIRM1025_07125	gya	Glyoxylate reductase	PFCIRM118_04550	gya	Glyoxylate reductase	PFCIRM119_00670	gya	Glyoxylate reductase	PFCIRM121_00835	gya	Glyoxylate reductase	PFCIRM122_11265	gya	Glyoxylate reductase	PFCIRM123_10735	gya	Glyoxylate reductase	PFCIRM125_06485	gya	Glyoxylate reductase	PFCIRM127_08585	gya	Glyoxylate reductase	PFCIRM129_11890	gya	Glyoxylate reductase	PFCIRM131_08060	gya	Glyoxylate reductase	PFCIRM134_04285	gya	Glyoxylate reductase	PFCIRM135_11205	gya	Glyoxylate reductase	PFCIRM136_08330	gya	Glyoxylate reductase	PFCIRM138_02185	gya	Glyoxylate reductase
cluster_11500	-0.12032	0.389718	-0.308737	0.762359	0.921431	1	ACCESSORY										PFCIRM121_03285
cluster_11502	-0.12032	0.389718	-0.308737	0.762359	0.921431	1	ACCESSORY										PFCIRM121_04845		Hypothetical protein
cluster_11507	-0.12032	0.389718	-0.308737	0.762359	0.921431	1	ACCESSORY										PFCIRM121_01445		Hypothetical protein
cluster_1151	0.57453	0.2683	2.14137	0.0515334	0.38611	0.572427	ACCESSORY	PFCIRM1025_03335	dgt	Deoxyguanosinetriphosphate triphosphohydrolase (dGTPase)	PFCIRM118_09725	dgt	Deoxyguanosinetriphosphate triphosphohydrolase (dGTPase)	PFCIRM119_09160	dgt	Deoxyguanosinetriphosphate triphosphohydrolase (dGTPase)	PFCIRM121_08780	dgt	Deoxyguanosinetriphosphate triphosphohydrolase (dGTPase)	PFCIRM122_06120	dgt	Deoxyguanosinetriphosphate triphosphohydrolase (dGTPase)	PFCIRM123_01845	dgt	Deoxyguanosinetriphosphate triphosphohydrolase (dGTPase)	PFCIRM125_10505	dgt	Deoxyguanosinetriphosphate triphosphohydrolase (dGTPase)	PFCIRM127_08145	dgt	Deoxyguanosinetriphosphate triphosphohydrolase (dGTPase)	PFCIRM129_03235	dgt	Deoxyguanosinetriphosphate triphosphohydrolase (dGTPase)	PFCIRM131_05325	dgt	Deoxyguanosinetriphosphate triphosphohydrolase (dGTPase)	PFCIRM134_10775	dgt	Deoxyguanosinetriphosphate triphosphohydrolase (dGTPase)	PFCIRM135_04360	dgt	Deoxyguanosinetriphosphate triphosphohydrolase (dGTPase)	PFCIRM136_07375	dgt	Deoxyguanosinetriphosphate triphosphohydrolase (dGTPase)	PFCIRM138_09895	dgt	Deoxyguanosinetriphosphate triphosphohydrolase (dGTPase)
cluster_11519	-0.12032	0.389718	-0.308737	0.762359	0.921431	1	ACCESSORY										PFCIRM121_03840		Hypothetical membrane protein
cluster_1152	0	0	0	1	0.939321	1	CORE	PFCIRM1025_05095	ponA	Penicillin-binding protein (Transglycosylase/transpeptidase)	PFCIRM118_05525	ponA	Penicillin-binding protein (Transglycosylase/transpeptidase)	PFCIRM119_08060	ponA	Penicillin-binding protein (Transglycosylase/transpeptidase)	PFCIRM121_04405	ponA	Penicillin-binding protein (Transglycosylase/transpeptidase)	PFCIRM122_09570	ponA	Penicillin-binding protein (Transglycosylase/transpeptidase)	PFCIRM123_11745	ponA	Penicillin-binding protein (Transglycosylase/transpeptidase)	PFCIRM125_01455	ponA	Penicillin-binding protein (Transglycosylase/transpeptidase)	PFCIRM127_00055	ponA	Penicillin-binding protein (Transglycosylase/transpeptidase)	PFCIRM129_10570	ponA	Penicillin-binding protein (Transglycosylase/transpeptidase)	PFCIRM131_09330	ponA	Penicillin-binding protein (Transglycosylase/transpeptidase)	PFCIRM134_11530	ponA	Penicillin-binding protein (Transglycosylase/transpeptidase)	PFCIRM135_02695	ponA	Penicillin-binding protein (Transglycosylase/transpeptidase)	PFCIRM136_00805	ponA	Penicillin-binding protein (Transglycosylase/transpeptidase)	PFCIRM138_06195	ponA	Penicillin-binding protein (Transglycosylase/transpeptidase)
cluster_11520	-0.0924549	0.262072	-0.352784	0.729841	0.918118	1	ACCESSORY										PFCIRM121_09125		Protein of unknown function
cluster_11524	-0.120819	0.266505	-0.453345	0.657691	0.909652	1	ACCESSORY										PFCIRM121_02850		Putative uncharacterized protein
cluster_11525	-0.12032	0.389718	-0.308737	0.762359	0.921431	1	ACCESSORY										PFCIRM121_04630		Hypothetical protein
cluster_11528	-0.239475	0.25086	-0.954617	0.356991	0.840341	1	ACCESSORY										PFCIRM121_00095		Protein of unknown function
cluster_1153	-0.565959	0.329497	-1.71764	0.109303	0.571542	1	ACCESSORY	PFCIRM1025_10855		Binding-protein-dependent transport systems inner membrane component	PFCIRM118_10040		Binding-protein-dependent transport systems inner membrane component	PFCIRM119_02115		Binding-protein-dependent transport systems inner membrane component	PFCIRM121_09910		Binding-protein-dependent transport systems inner membrane component	PFCIRM122_10255		Binding-protein-dependent transport systems inner membrane component	PFCIRM123_12375		Binding-protein-dependent transport systems inner membrane component	PFCIRM125_00970		Binding-protein-dependent transport systems inner membrane component	PFCIRM127_07750		Binding-protein-dependent transport systems inner membrane component	PFCIRM129_12155		Binding-protein-dependent transport systems inner membrane component	PFCIRM131_02160		Binding-protein-dependent transport systems inner membrane component	PFCIRM134_02435		Binding-protein-dependent transport systems inner membrane component				PFCIRM136_09615		Binding-protein-dependent transport systems inner membrane component	PFCIRM138_05130		Binding-protein-dependent transport systems inner membrane component
cluster_11530	-0.12032	0.389718	-0.308737	0.762359	0.921431	1	ACCESSORY										PFCIRM121_06110		Hypothetical protein
cluster_11538	-0.12032	0.389718	-0.308737	0.762359	0.921431	1	ACCESSORY										PFCIRM121_05005	ftsY	Signal recognition particle receptor
cluster_1155	0.431729	0.142978	3.01954	0.00975221	0.0869085	0.27462	ACCESSORY	PFCIRM1025_04145		Hypothetical protein				PFCIRM119_07795		Hypothetical protein							PFCIRM123_06105		Hypothetical protein	PFCIRM125_04210		Hypothetical protein				PFCIRM129_05775		Hypothetical protein	PFCIRM131_09690		Hypothetical protein	PFCIRM134_08140		Hypothetical protein	PFCIRM135_07760		Hypothetical protein	PFCIRM136_03200		Hypothetical protein	PFCIRM138_09340		Hypothetical protein
cluster_1157	0.385313	0.280083	1.37571	0.191891	0.723723	1	ACCESSORY	PFCIRM1025_11460		Protein of unknown function
cluster_11576	-0.12032	0.389718	-0.308737	0.762359	0.921431	1	ACCESSORY										PFCIRM121_05845		Hypothetical membrane protein
cluster_1158	0	0	0	1	0.939321	1	CORE	PFCIRM1025_02415		Hypothetical protein	PFCIRM118_07080		Hypothetical protein	PFCIRM119_10795		Hypothetical protein	PFCIRM121_07495		Hypothetical protein	PFCIRM122_08370		Hypothetical protein	PFCIRM123_07765		Hypothetical protein	PFCIRM125_11750		Hypothetical protein	PFCIRM127_10480		Hypothetical protein	PFCIRM129_07650		Hypothetical protein	PFCIRM131_11595		Hypothetical protein	PFCIRM134_05765		Hypothetical protein	PFCIRM135_01940		Hypothetical protein	PFCIRM136_04730		Hypothetical protein	PFCIRM138_11210		Hypothetical protein
cluster_11580	-0.12032	0.389718	-0.308737	0.762359	0.921431	1	ACCESSORY										PFCIRM121_10155		Hypothetical membrane protein
cluster_11581	-0.12032	0.389718	-0.308737	0.762359	0.921431	1	ACCESSORY										PFCIRM121_10300		Hypothetical protein
cluster_11587	-0.120819	0.266505	-0.453345	0.657691	0.909652	1	ACCESSORY										PFCIRM121_09995	slh1	S-layer protein
cluster_11589	-0.120819	0.266505	-0.453345	0.657691	0.909652	1	ACCESSORY										PFCIRM121_10270		Protein of unknown function
cluster_1159	0.385313	0.280083	1.37571	0.191891	0.723723	1	ACCESSORY	PFCIRM1025_04710		Redox protein export
cluster_116	0	0	0	1	0.939321	1	CORE	PFCIRM1025_02670	gcp	Putative O-sialoglycoprotein endopeptidase	PFCIRM118_06845	gcp	Putative O-sialoglycoprotein endopeptidase	PFCIRM119_11030	gcp	Putative O-sialoglycoprotein endopeptidase	PFCIRM121_06210	gcp	Putative O-sialoglycoprotein endopeptidase	PFCIRM122_08135	gcp	Putative O-sialoglycoprotein endopeptidase	PFCIRM123_08015	gcp	Putative O-sialoglycoprotein endopeptidase	PFCIRM125_04270	gcp	Putative O-sialoglycoprotein endopeptidase	PFCIRM127_09690	gcp	Putative O-sialoglycoprotein endopeptidase	PFCIRM129_07890	gcp	Putative O-sialoglycoprotein endopeptidase	PFCIRM131_12235	gcp	Putative O-sialoglycoprotein endopeptidase	PFCIRM134_05530	gcp	Putative O-sialoglycoprotein endopeptidase	PFCIRM135_08280	gcp	Putative O-sialoglycoprotein endopeptidase	PFCIRM136_04970	gcp	Putative O-sialoglycoprotein endopeptidase	PFCIRM138_10965	gcp	Putative O-sialoglycoprotein endopeptidase
cluster_1160	0	0	0	1	0.939321	1	CORE	PFCIRM1025_09825		Membrane multiple antibiotic resistance (MarC)-related protein	PFCIRM118_01485		Membrane multiple antibiotic resistance (MarC)-related protein	PFCIRM119_02375		Membrane multiple antibiotic resistance (MarC)-related protein	PFCIRM121_03115		Membrane multiple antibiotic resistance (MarC)-related protein	PFCIRM122_06560		Membrane multiple antibiotic resistance (MarC)-related protein	PFCIRM123_03610		Membrane multiple antibiotic resistance (MarC)-related protein	PFCIRM125_05735		Membrane multiple antibiotic resistance (MarC)-related protein	PFCIRM127_07610		Membrane multiple antibiotic resistance (MarC)-related protein	PFCIRM129_02265		Membrane multiple antibiotic resistance (MarC)-related protein	PFCIRM131_04215		Membrane multiple antibiotic resistance (MarC)-related protein	PFCIRM134_02885		Membrane multiple antibiotic resistance (MarC)-related protein	PFCIRM135_00960		Membrane multiple antibiotic resistance (MarC)-related protein	PFCIRM136_07765		Membrane multiple antibiotic resistance (MarC)-related protein	PFCIRM138_04410		Membrane multiple antibiotic resistance (MarC)-related protein
cluster_11601	-0.12032	0.389718	-0.308737	0.762359	0.921431	1	ACCESSORY										PFCIRM121_06910		vanZ-like protein, transmembrane protein
cluster_11608	-0.12032	0.389718	-0.308737	0.762359	0.921431	1	ACCESSORY										PFCIRM121_07660		Hypothetical protein
cluster_1161	0.966523	0.270344	3.57516	0.00333279	0.0220923	0.0307344	ACCESSORY	PFCIRM1025_01960	traA	Conujugal transfer protein TraA													PFCIRM123_11110	traA	Conujugal transfer protein TraA
cluster_11612	-0.12032	0.389718	-0.308737	0.762359	0.921431	1	ACCESSORY										PFCIRM121_01185		Hypothetical membrane protein
cluster_11614	-0.12032	0.389718	-0.308737	0.762359	0.921431	1	ACCESSORY										PFCIRM121_05960		Hypothetical protein
cluster_1162	0	0	0	1	0.939321	1	CORE	PFCIRM1025_09515		Hypothetical protein	PFCIRM118_00415		Hypothetical protein	PFCIRM119_02010		Hypothetical protein	PFCIRM121_10035		Hypothetical protein	PFCIRM122_08620		Hypothetical protein	PFCIRM123_12500		Hypothetical protein	PFCIRM125_01080		Hypothetical protein	PFCIRM127_00120		Hypothetical protein	PFCIRM129_12275		Hypothetical protein	PFCIRM131_11370		Hypothetical protein	PFCIRM134_02315		Hypothetical protein	PFCIRM135_01675		Hypothetical protein	PFCIRM136_09740		Hypothetical protein	PFCIRM138_04750		Hypothetical protein
cluster_11621	-0.12032	0.389718	-0.308737	0.762359	0.921431	1	ACCESSORY										PFCIRM121_04290		Conserved domain protein
cluster_11627	-0.12032	0.389718	-0.308737	0.762359	0.921431	1	ACCESSORY										PFCIRM121_06020		Hypothetical protein
cluster_11631	0.0928069	0.191452	0.484754	0.635825	0.906725	1	ACCESSORY										PFCIRM121_03995		Protein of unknown function	PFCIRM122_01750		Protein of unknown function																			PFCIRM135_05935		Protein of unknown function
cluster_11638	-0.12032	0.389718	-0.308737	0.762359	0.921431	1	ACCESSORY										PFCIRM121_01985	torD	Cytoplasmic chaperone TorD
cluster_1164	0.133267	0.288113	0.46255	0.651247	0.908809	1	ACCESSORY	PFCIRM1025_09975		Hypothetical fusion protein	PFCIRM118_01640		Hypothetical fusion protein	PFCIRM119_02560		Hypothetical fusion protein	PFCIRM121_02420		Hypothetical fusion protein	PFCIRM122_01225		Hypothetical fusion protein	PFCIRM123_06300		Hypothetical fusion protein	PFCIRM125_02035		Hypothetical fusion protein	PFCIRM127_10255		Hypothetical fusion protein	PFCIRM129_02365		Hypothetical fusion protein	PFCIRM131_02755		Hypothetical fusion protein				PFCIRM135_12345		Hypothetical fusion protein	PFCIRM136_02020		Hypothetical fusion protein	PFCIRM138_08505		Hypothetical fusion protein
cluster_1165	0.414261	0.105517	3.926	0.00170276	0.0120312	0.0307344	ACCESSORY	PFCIRM1025_04140	tnpA	Transposase				PFCIRM119_07790	tnpA	Transposase							PFCIRM123_06100	tnpA	Transposase	PFCIRM125_04205	tnpA	Transposase				PFCIRM129_05780	tnpA	Transposase	PFCIRM131_09685	tnpA	Transposase	PFCIRM134_08135	tnpA	Transposase	PFCIRM135_07755	tnpA	Transposase	PFCIRM136_03205	tnpA	Transposase
cluster_11658	-0.12032	0.389718	-0.308737	0.762359	0.921431	1	ACCESSORY										PFCIRM121_03830		Putative uncharacterized protein
cluster_1166	0	0	0	1	0.939321	1	CORE	PFCIRM1025_04875		Hypothetical membrane protein	PFCIRM118_02855		Hypothetical membrane protein	PFCIRM119_06500		Hypothetical membrane protein	PFCIRM121_01950		Hypothetical membrane protein	PFCIRM122_03805		Hypothetical membrane protein	PFCIRM123_04400		Hypothetical membrane protein	PFCIRM125_00630		Hypothetical membrane protein	PFCIRM127_11695		Hypothetical membrane protein	PFCIRM129_00890		Hypothetical membrane protein	PFCIRM131_06065		Hypothetical membrane protein	PFCIRM134_01270		Hypothetical membrane protein	PFCIRM135_02405		Hypothetical membrane protein	PFCIRM136_01615		Hypothetical membrane protein	PFCIRM138_08665		Hypothetical membrane protein
cluster_11663	-0.12032	0.389718	-0.308737	0.762359	0.921431	1	ACCESSORY										PFCIRM121_04270		Putative uncharacterized protein
cluster_11668	-0.12032	0.389718	-0.308737	0.762359	0.921431	1	ACCESSORY										PFCIRM121_04070		Putative uncharacterized protein
cluster_11672	-0.12032	0.389718	-0.308737	0.762359	0.921431	1	ACCESSORY										PFCIRM121_03435		Protein of unknown function
cluster_11684	-0.12032	0.389718	-0.308737	0.762359	0.921431	1	ACCESSORY										PFCIRM121_07515		Hypothetical membrane protein
cluster_1169	0.0109984	0.121168	0.0907702	0.929043	0.9349	1	ACCESSORY	PFCIRM1025_12470	aroP	Aromatic amino acid permease 2.A.3.1.3				PFCIRM119_04590	aroP	Aromatic amino acid permease 2.A.3.1.3	PFCIRM121_09510	aroP	Aromatic amino acid permease 2.A.3.1.3				PFCIRM123_04560	aroP	Aromatic amino acid permease 2.A.3.1.3				PFCIRM127_10690	aroP	Aromatic amino acid permease 2.A.3.1.3	PFCIRM129_01585	aroP	Aromatic amino acid permease 2.A.3.1.3	PFCIRM131_06230	aroP	Aromatic amino acid permease 2.A.3.1.3	PFCIRM134_06560	aroP	Aromatic amino acid permease 2.A.3.1.3							PFCIRM138_06755	aroP	Aromatic amino acid permease 2.A.3.1.3
cluster_117	0.178666	0.251896	0.709284	0.490534	0.881015	1	ACCESSORY	PFCIRM1025_10875		Protein of unknown function	PFCIRM118_10060		Protein of unknown function	PFCIRM119_02100		Protein of unknown function	PFCIRM121_09930		Protein of unknown function	PFCIRM122_10240		Protein of unknown function	PFCIRM123_12395		Protein of unknown function	PFCIRM125_00990		Protein of unknown function	PFCIRM127_07735		Protein of unknown function	PFCIRM129_12175		Protein of unknown function	PFCIRM131_02180		Protein of unknown function	PFCIRM134_02420		Protein of unknown function	PFCIRM135_11575		Protein of unknown function	PFCIRM136_09635		Protein of unknown function	PFCIRM138_05105		Protein of unknown function
cluster_1170	0	0	0	1	0.939321	1	CORE	PFCIRM1025_05110		Endoribonuclease L-PSP	PFCIRM118_05510		Endoribonuclease L-PSP	PFCIRM119_08045		Endoribonuclease L-PSP	PFCIRM121_04390		Endoribonuclease L-PSP	PFCIRM122_09585		Endoribonuclease L-PSP	PFCIRM123_11730		Endoribonuclease L-PSP	PFCIRM125_01440		Endoribonuclease L-PSP	PFCIRM127_00040		Endoribonuclease L-PSP	PFCIRM129_10585		Endoribonuclease L-PSP	PFCIRM131_09315		Endoribonuclease L-PSP	PFCIRM134_11545		Endoribonuclease L-PSP	PFCIRM135_02680		Endoribonuclease L-PSP	PFCIRM136_00820		Endoribonuclease L-PSP	PFCIRM138_06210		Endoribonuclease L-PSP
cluster_11707	0.241882	0.14164	1.70773	0.111171	0.57667	1	ACCESSORY	PFCIRM1025_06795		Protein of unknown function	PFCIRM118_05680		Protein of unknown function	PFCIRM119_04215		Protein of unknown function	PFCIRM121_02780		Protein of unknown function				PFCIRM123_04970		Protein of unknown function	PFCIRM125_03370		Protein of unknown function	PFCIRM127_04230		Protein of unknown function	PFCIRM129_10715		Secreted protein of unknown function	PFCIRM131_00300		Protein of unknown function	PFCIRM134_10585		Protein of unknown function	PFCIRM135_03385		Protein of unknown function	PFCIRM136_04015		Protein of unknown function
cluster_11708	-0.204948	0.266725	-0.768386	0.455836	0.872597	1	ACCESSORY										PFCIRM121_01415		Protein of unknown function
cluster_1171	0	0	0	1	0.939321	1	CORE	PFCIRM1025_06405	sbcC	ATP-dependent dsDNA exonuclease SbcC	PFCIRM118_05590	sbcC	ATP-dependent dsDNA exonuclease SbcC	PFCIRM119_12065	sbcC	ATP-dependent dsDNA exonuclease SbcC	PFCIRM121_09405	sbcC	ATP-dependent dsDNA exonuclease SbcC	PFCIRM122_07365	sbcC	ATP-dependent dsDNA exonuclease SbcC	PFCIRM123_09045	sbcC	ATP-dependent dsDNA exonuclease SbcC	PFCIRM125_05300	sbcC	ATP-dependent dsDNA exonuclease SbcC	PFCIRM127_00510	sbcC	ATP-dependent dsDNA exonuclease SbcC	PFCIRM129_08915	sbcC	ATP-dependent dsDNA exonuclease SbcC	PFCIRM131_10625	sbcC	ATP-dependent dsDNA exonuclease SbcC	PFCIRM134_10170	sbcC	ATP-dependent dsDNA exonuclease SbcC	PFCIRM135_09295	sbcC	ATP-dependent dsDNA exonuclease SbcC	PFCIRM136_05990	sbcC	ATP-dependent dsDNA exonuclease SbcC	PFCIRM138_09205	sbcC	ATP-dependent dsDNA exonuclease SbcC
cluster_11717	-0.12032	0.389718	-0.308737	0.762359	0.921431	1	ACCESSORY										PFCIRM121_04305		Protein of unknown function
cluster_11719	-0.12032	0.389718	-0.308737	0.762359	0.921431	1	ACCESSORY										PFCIRM121_09470		Hypothetical protein
cluster_1172	0	0	0	1	0.939321	1	CORE	PFCIRM1025_12160	cbiD	cobalt-precorrin-6A synthase [deacetylating] CbiD	PFCIRM118_07520	cbiD	cobalt-precorrin-6A synthase [deacetylating] CbiD	PFCIRM119_10355	cbiD	cobalt-precorrin-6A synthase [deacetylating] CbiD	PFCIRM121_11515	cbiD	cobalt-precorrin-6A synthase [deacetylating] CbiD	PFCIRM122_05050	cbiD	cobalt-precorrin-6A synthase [deacetylating] CbiD	PFCIRM123_03130	cbiD	cobalt-precorrin-6A synthase [deacetylating] CbiD	PFCIRM125_11315	cbiD	cobalt-precorrin-6A synthase [deacetylating] CbiD	PFCIRM127_01840	cbiD	cobalt-precorrin-6A synthase [deacetylating] CbiD	PFCIRM129_07210	cbiD	cobalt-precorrin-6A synthase [deacetylating] CbiD	PFCIRM131_00745	cbiD	cobalt-precorrin-6A synthase [deacetylating] CbiD	PFCIRM134_06230	cbiD	cobalt-precorrin-6A synthase [deacetylating] CbiD	PFCIRM135_00670	cbiD	cobalt-precorrin-6A synthase [deacetylating] CbiD	PFCIRM136_04285	cbiD	cobalt-precorrin-6A synthase [deacetylating] CbiD	PFCIRM138_11690	cbiD	cobalt-precorrin-6A synthase [deacetylating] CbiD
cluster_11723	-0.12032	0.389718	-0.308737	0.762359	0.921431	1	ACCESSORY										PFCIRM121_00660	RBAM_005730	Putative uncharacterized protein RBAM_005730
cluster_1173	0	0	0	1	0.939321	1	CORE	PFCIRM1025_03130		Hypothetical protein	PFCIRM118_02930		Hypothetical protein	PFCIRM119_06575		Hypothetical protein	PFCIRM121_02025		Hypothetical protein	PFCIRM122_03725		Hypothetical protein	PFCIRM123_09300		Hypothetical protein	PFCIRM125_00555		Hypothetical protein	PFCIRM127_11620		Hypothetical protein	PFCIRM129_00965		Hypothetical protein	PFCIRM131_05990		Hypothetical protein	PFCIRM134_01190		Hypothetical protein	PFCIRM135_09890		Hypothetical protein	PFCIRM136_01530		Hypothetical protein	PFCIRM138_08300		Hypothetical protein
cluster_11731	-0.12032	0.389718	-0.308737	0.762359	0.921431	1	ACCESSORY										PFCIRM121_06650	tnpA	Transposase
cluster_1174	0.284881	0.208972	1.36325	0.195689	0.728245	1	ACCESSORY	PFCIRM1025_08285	pdU	Propanediol utilization protein PduU	PFCIRM118_09870	pdU	Propanediol utilization protein PduU	PFCIRM119_09305	pdU	Propanediol utilization protein PduU							PFCIRM123_01990	pdU	Propanediol utilization protein PduU	PFCIRM125_10650	pdU	Propanediol utilization protein PduU	PFCIRM127_08290	pdU	Propanediol utilization protein PduU	PFCIRM129_09875	pdU	Propanediol utilization protein PduU	PFCIRM131_05170	pdU	Propanediol utilization protein PduU	PFCIRM134_12525	pdU	Propanediol utilization protein PduU	PFCIRM135_04215	pdU	Propanediol utilization protein PduU
cluster_11743	-0.12032	0.389718	-0.308737	0.762359	0.921431	1	ACCESSORY										PFCIRM121_10000		Permease of the major facilitator superfamily protein
cluster_11746	-0.12032	0.389718	-0.308737	0.762359	0.921431	1	ACCESSORY										PFCIRM121_06895		Hypothetical protein
cluster_1175	-0.00743466	0.188784	-0.0393818	0.969178	0.937477	1	ACCESSORY	PFCIRM1025_02550	araB	L-ribulokinase							PFCIRM121_06320	araB	L-ribulokinase				PFCIRM123_07910	araB	L-ribulokinase
cluster_11757	-0.12032	0.389718	-0.308737	0.762359	0.921431	1	ACCESSORY										PFCIRM121_05415		Protein of unknown function
cluster_1176	0	0	0	1	0.939321	1	CORE	PFCIRM1025_06320		NADH-flavin reductase	PFCIRM118_07765		NADH-flavin reductase	PFCIRM119_11985		NADH-flavin reductase	PFCIRM121_09320		NADH-flavin reductase	PFCIRM122_07290		NADH-flavin reductase	PFCIRM123_08955		NADH-flavin reductase	PFCIRM125_05215		NADH-flavin reductase	PFCIRM127_00430		NADH-flavin reductase	PFCIRM129_08835		NADH-flavin reductase	PFCIRM131_10565		NADH-flavin reductase	PFCIRM134_10095		NADH-flavin reductase	PFCIRM135_09215		NADH-flavin reductase	PFCIRM136_05915		NADH-flavin reductase	PFCIRM138_09275		NADH-flavin reductase
cluster_1177	0.385313	0.280083	1.37571	0.191891	0.723723	1	ACCESSORY	PFCIRM1025_00070
cluster_11774	-0.12032	0.389718	-0.308737	0.762359	0.921431	1	ACCESSORY										PFCIRM121_04920	matE	Multi antimicrobial extrusion protein MatE
cluster_11775	-0.0927126	0.262143	-0.353672	0.729191	0.918049	1	ACCESSORY										PFCIRM121_00620		Protein of unknown function																PFCIRM131_09665		Protein of unknown function
cluster_11777	-0.12032	0.389718	-0.308737	0.762359	0.921431	1	ACCESSORY										PFCIRM121_04195	int	Integrase, catalytic region
cluster_1178	0	0	0	1	0.939321	1	CORE	PFCIRM1025_05560	aceE	pyruvate dehydrogenase E1 component (2-oxo-acid dehydrogenase E1 subunit, homodimeric type)	PFCIRM118_09630	aceE	pyruvate dehydrogenase E1 component (2-oxo-acid dehydrogenase E1 subunit, homodimeric type)	PFCIRM119_09065	aceE	pyruvate dehydrogenase E1 component (2-oxo-acid dehydrogenase E1 subunit, homodimeric type)	PFCIRM121_08875	aceE	pyruvate dehydrogenase E1 component (2-oxo-acid dehydrogenase E1 subunit, homodimeric type)	PFCIRM122_06025	aceE	pyruvate dehydrogenase E1 component (2-oxo-acid dehydrogenase E1 subunit, homodimeric type)	PFCIRM123_01750	aceE	pyruvate dehydrogenase E1 component (2-oxo-acid dehydrogenase E1 subunit, homodimeric type)	PFCIRM125_10410	aceE	pyruvate dehydrogenase E1 component (2-oxo-acid dehydrogenase E1 subunit, homodimeric type)	PFCIRM127_08050	aceE	pyruvate dehydrogenase E1 component (2-oxo-acid dehydrogenase E1 subunit, homodimeric type)	PFCIRM129_03140	aceE	pyruvate dehydrogenase E1 component (2-oxo-acid dehydrogenase E1 subunit, homodimeric type)	PFCIRM131_05420	aceE	pyruvate dehydrogenase E1 component (2-oxo-acid dehydrogenase E1 subunit, homodimeric type)	PFCIRM134_10870	aceE	pyruvate dehydrogenase E1 component (2-oxo-acid dehydrogenase E1 subunit, homodimeric type)	PFCIRM135_04455	aceE	pyruvate dehydrogenase E1 component (2-oxo-acid dehydrogenase E1 subunit, homodimeric type)	PFCIRM136_07470	aceE	pyruvate dehydrogenase E1 component (2-oxo-acid dehydrogenase E1 subunit, homodimeric type)	PFCIRM138_09995	aceE	pyruvate dehydrogenase E1 component (2-oxo-acid dehydrogenase E1 subunit, homodimeric type)
cluster_11783	-0.12032	0.389718	-0.308737	0.762359	0.921431	1	ACCESSORY										PFCIRM121_11065		Hypothetical protein
cluster_11787	-0.12032	0.389718	-0.308737	0.762359	0.921431	1	ACCESSORY										PFCIRM121_04810		Protein of unknown function
cluster_11791	0.174964	0.129855	1.34738	0.200616	0.733902	1	ACCESSORY										PFCIRM121_03150		Type II secretion system protein E				PFCIRM123_03645		Type II/ IV secretion system protein	PFCIRM125_05770		Type II secretion system protein E							PFCIRM131_04250		Type II secretion system protein E				PFCIRM135_00995		Type II secretion system protein E				PFCIRM138_04445		Type II secretion system protein E
cluster_11794	-0.0927126	0.262143	-0.353672	0.729191	0.918049	1	ACCESSORY										PFCIRM121_04225		Protein of unknown function
cluster_11796	-0.12032	0.389718	-0.308737	0.762359	0.921431	1	ACCESSORY										PFCIRM121_02210		ABC transporter
cluster_118	-0.113373	0.151846	-0.746633	0.468425	0.875787	1	ACCESSORY	PFCIRM1025_11210		Acetyltransferase	PFCIRM118_10915		Acetyltransferase				PFCIRM121_06970		N-acetyl transferase				PFCIRM123_02735		acetyltransferase				PFCIRM127_01430		Acetyltransferase				PFCIRM131_08840		Acetyltransferase	PFCIRM134_08455		Acetyltransferase
cluster_1181	0.129431	0.197146	0.656525	0.52281	0.887896	1	ACCESSORY	PFCIRM1025_02015	87	Gp87										PFCIRM122_08965	78	Gp78	PFCIRM123_11055		Cytosine-specific methyltransferase																			PFCIRM136_02645	78	Gp78
cluster_1182	0	0	0	1	0.939321	1	CORE	PFCIRM1025_01080		HesB protein	PFCIRM118_04340		HesB protein	PFCIRM119_00885		HesB protein	PFCIRM121_01055		HesB protein	PFCIRM122_11480		HesB protein	PFCIRM123_10515		HesB protein	PFCIRM125_06695		HesB protein	PFCIRM127_06325		HesB protein	PFCIRM129_11675		HesB protein	PFCIRM131_07830		HesB protein	PFCIRM134_04065		HesB protein	PFCIRM135_10985		HesB protein	PFCIRM136_08550		HesB protein	PFCIRM138_01965		HesB protein
cluster_1183	0	0	0	1	0.939321	1	CORE	PFCIRM1025_07465		Hypothetical protein	PFCIRM118_02230		Hypothetical protein	PFCIRM119_08695		Hypothetical protein	PFCIRM121_00140		Hypothetical protein	PFCIRM122_09435		Hypothetical protein	PFCIRM123_01380		Hypothetical protein	PFCIRM125_10025		Hypothetical protein	PFCIRM127_03410		Hypothetical protein	PFCIRM129_02760		Hypothetical protein	PFCIRM131_01090		Hypothetical protein	PFCIRM134_11250		Hypothetical protein	PFCIRM135_04880		Hypothetical protein	PFCIRM136_10080		Hypothetical protein	PFCIRM138_10360		Hypothetical protein
cluster_11833	-0.12032	0.389718	-0.308737	0.762359	0.921431	1	ACCESSORY										PFCIRM121_10625		BioY family protein. Membrane protein
cluster_11834	-0.12032	0.389718	-0.308737	0.762359	0.921431	1	ACCESSORY										PFCIRM121_07325		ABC-type transporter, permease component
cluster_11835	-0.152552	0.216476	-0.704704	0.493287	0.881635	1	ACCESSORY										PFCIRM121_04970	copZ	Copper chaperone CopZ	PFCIRM122_08825	copZ	Copper chaperone CopZ
cluster_11838	-0.12032	0.389718	-0.308737	0.762359	0.921431	1	ACCESSORY										PFCIRM121_01675	infB	Translation initiation factor IF-2
cluster_1184	0	0	0	1	0.939321	1	CORE	PFCIRM1025_01380		Beta-lactamase-like	PFCIRM118_04045		Beta-lactamase-like	PFCIRM119_01180		Beta-lactamase-like	PFCIRM121_01355		Beta-lactamase-like	PFCIRM122_11775		Beta-lactamase-like	PFCIRM123_10215		Beta-lactamase-like	PFCIRM125_06990		Beta-lactamase-like	PFCIRM127_06620		Beta-lactamase-like	PFCIRM129_11380		Beta-lactamase-like	PFCIRM131_07530		Beta-lactamase-like	PFCIRM134_03770		Beta-lactamase-like	PFCIRM135_10690		Beta-lactamase-like	PFCIRM136_08845		Beta-lactamase-like	PFCIRM138_01670		Beta-lactamase-like
cluster_11840	-0.12032	0.389718	-0.308737	0.762359	0.921431	1	ACCESSORY										PFCIRM121_01785		Hypothetical protein
cluster_11841	-0.12032	0.389718	-0.308737	0.762359	0.921431	1	ACCESSORY										PFCIRM121_01925		Hypothetical protein
cluster_1185	0	0	0	1	0.939321	1	CORE	PFCIRM1025_05970	nuoJ	NADH-quinone oxidoreductase chain J (NADH dehydrogenase I, chain J)	PFCIRM118_09330	nuoJ	NADH-quinone oxidoreductase chain J (NADH dehydrogenase I, chain J)	PFCIRM119_11630	nuoJ	NADH-quinone oxidoreductase chain J (NADH dehydrogenase I, chain J)	PFCIRM121_10945	nuoJ	NADH-quinone oxidoreductase chain J (NADH dehydrogenase I, chain J)	PFCIRM122_06915	nuoJ	NADH-quinone oxidoreductase chain J (NADH dehydrogenase I, chain J)	PFCIRM123_08605	nuoJ	NADH-quinone oxidoreductase chain J (NADH dehydrogenase I, chain J)	PFCIRM125_04860	nuoJ	NADH-quinone oxidoreductase chain J (NADH dehydrogenase I, chain J)	PFCIRM127_09115	nuoJ	NADH-quinone oxidoreductase chain J (NADH dehydrogenase I, chain J)	PFCIRM129_08480	nuoJ	NADH-quinone oxidoreductase chain J (NADH dehydrogenase I, chain J)	PFCIRM131_12040	nuoJ	NADH-quinone oxidoreductase chain J (NADH dehydrogenase I, chain J)	PFCIRM134_09735	nuoJ	NADH-quinone oxidoreductase chain J (NADH dehydrogenase I, chain J)	PFCIRM135_08860	nuoJ	NADH-quinone oxidoreductase chain J (NADH dehydrogenase I, chain J)	PFCIRM136_05560	nuoJ	NADH-quinone oxidoreductase chain J (NADH dehydrogenase I, chain J)	PFCIRM138_05460	nuoJ	NADH-quinone oxidoreductase chain J (NADH dehydrogenase I, chain J)
cluster_1187	0.301418	0.358595	0.840555	0.41562	0.861197	1	ACCESSORY	PFCIRM1025_06420	fad	Acyl-CoA dehydrogenase	PFCIRM118_05605	fad	Acyl-CoA dehydrogenase	PFCIRM119_12080	fad	Acyl-CoA dehydrogenase	PFCIRM121_09420	fad	Acyl-CoA dehydrogenase	PFCIRM122_07380	fad	Acyl-CoA dehydrogenase	PFCIRM123_09060	fad	Acyl-CoA dehydrogenase	PFCIRM125_05315	fad	Acyl-CoA dehydrogenase	PFCIRM127_00525	fad	Acyl-CoA dehydrogenase	PFCIRM129_08930	fad	Acyl-CoA dehydrogenase	PFCIRM131_10640	fad	Acyl-CoA dehydrogenase	PFCIRM134_10185	fad	Acyl-CoA dehydrogenase	PFCIRM135_09310	fad	Acyl-CoA dehydrogenase
cluster_11875	-0.12032	0.389718	-0.308737	0.762359	0.921431	1	ACCESSORY										PFCIRM121_00295		Hypothetical secreted protein
cluster_1188	0.57453	0.2683	2.14137	0.0515334	0.38611	0.572427	ACCESSORY	PFCIRM1025_01720	glpF	Glycerol uptake facilitator protein,	PFCIRM118_03710	glpF	Glycerol uptake facilitator protein,	PFCIRM119_01565	glpF	Glycerol uptake facilitator protein,	PFCIRM121_01690	glpF	Glycerol uptake facilitator protein,	PFCIRM122_12115	glpF	Glycerol uptake facilitator protein,	PFCIRM123_09875	glpF	Glycerol uptake facilitator protein,	PFCIRM125_07370	glpF	Glycerol uptake facilitator protein,	PFCIRM127_06945	glpF	Glycerol uptake facilitator protein,	PFCIRM129_11000	glpF	Glycerol uptake facilitator protein,	PFCIRM131_07185	glpF	Glycerol uptake facilitator protein,	PFCIRM134_03435	glpF	Glycerol uptake facilitator protein,	PFCIRM135_10355	glpF	Glycerol uptake facilitator protein,	PFCIRM136_09190	glpF	Glycerol uptake facilitator protein,	PFCIRM138_01330	glpF	Glycerol uptake facilitator protein,
cluster_11882	-0.12032	0.389718	-0.308737	0.762359	0.921431	1	ACCESSORY										PFCIRM121_08515		protein of unknown function
cluster_11883	-0.12032	0.389718	-0.308737	0.762359	0.921431	1	ACCESSORY										PFCIRM121_09195		Hypothetical protein
cluster_11884	0.102044	0.213301	0.478403	0.640219	0.907328	1	ACCESSORY										PFCIRM121_02340																								PFCIRM135_09575
cluster_119	-0.053579	0.183958	-0.291256	0.775399	0.922684	1	ACCESSORY	PFCIRM1025_08280	pduA	Propanediol utilization protein PduA	PFCIRM118_09865	pduA	Propanediol utilization protein PduA	PFCIRM119_09300	pduA	Propanediol utilization protein PduA	PFCIRM121_08640	pduA	Propanediol utilization protein PduA				PFCIRM123_01985	pduA	Propanediol utilization protein PduA	PFCIRM125_10645	pduA	Propanediol utilization protein PduA	PFCIRM127_08285	pduA	Propanediol utilization protein PduA				PFCIRM131_05175	pduA	Propanediol utilization protein PduA	PFCIRM134_10635	pduA	Propanediol utilization protein PduA	PFCIRM135_04220	pduA	Propanediol utilization protein PduA
cluster_1190	0.327489	0.244508	1.33938	0.203138	0.73671	1	ACCESSORY	PFCIRM1025_08265	pduD	Propanediol utilization: dehydratase PduD	PFCIRM118_09850	pduD	Propanediol utilization: dehydratase PduD	PFCIRM119_09285	pduD	Propanediol utilization: dehydratase PduD	PFCIRM121_08655	pduD	Propanediol utilization: dehydratase PduD				PFCIRM123_01970	pduD	Propanediol utilization: dehydratase PduD	PFCIRM125_10630	pduD	Propanediol utilization: dehydratase PduD	PFCIRM127_08270	pduD	Propanediol utilization: dehydratase PduD	PFCIRM129_03360	pduD	Propanediol utilization: dehydratase PduD	PFCIRM131_05190	pduD	Propanediol utilization: dehydratase PduD	PFCIRM134_10650	pduD	Propanediol utilization: dehydratase PduD	PFCIRM135_04235	pduD	Propanediol utilization: dehydratase PduD
cluster_11900	-0.12032	0.389718	-0.308737	0.762359	0.921431	1	ACCESSORY										PFCIRM121_09365		Hypothetical protein
cluster_11902	0.155168	0.189636	0.818241	0.427798	0.864861	1	ACCESSORY										PFCIRM121_02690		Putative uncharacterized protein							PFCIRM125_03780		Putative uncharacterized protein
cluster_11908	-0.12032	0.389718	-0.308737	0.762359	0.921431	1	ACCESSORY										PFCIRM121_02395		Protein of unknown function
cluster_11909	-0.12032	0.389718	-0.308737	0.762359	0.921431	1	ACCESSORY										PFCIRM121_02440		protein of unknown function
cluster_1191	-0.0526781	0.183882	-0.286478	0.778976	0.923021	1	ACCESSORY	PFCIRM1025_02050		Putative uncharacterized protein	PFCIRM118_06235		Putative uncharacterized protein				PFCIRM121_08205		Putative uncharacterized protein	PFCIRM122_09000		Putative uncharacterized protein	PFCIRM123_11020		Putative uncharacterized protein													PFCIRM134_09400		Putative uncharacterized protein				PFCIRM136_02610		Putative uncharacterized protein	PFCIRM138_00625		Putative uncharacterized protein
cluster_11912	-0.12032	0.389718	-0.308737	0.762359	0.921431	1	ACCESSORY										PFCIRM121_10795	ApbA	Putative 2-dehydropantoate 2-reductase (Ketopantoate reductase) (KPA reductase) (KPR)
cluster_11913	-0.12032	0.389718	-0.308737	0.762359	0.921431	1	ACCESSORY										PFCIRM121_03850		Hypothetical protein
cluster_11914	-0.12032	0.389718	-0.308737	0.762359	0.921431	1	ACCESSORY										PFCIRM121_08055		Hypothetical protein
cluster_1192	0	0	0	1	0.939321	1	CORE	PFCIRM1025_00535	iolC	iolC (Myo-inositol catabolism iolC protein)	PFCIRM118_10535	iolC	iolC (Myo-inositol catabolism iolC protein)	PFCIRM119_07435	iolC	iolC (Myo-inositol catabolism iolC protein)	PFCIRM121_04590	iolC	iolC (Myo-inositol catabolism iolC protein)	PFCIRM122_00985	iolC	iolC (Myo-inositol catabolism iolC protein)	PFCIRM123_11925	iolC	iolC (Myo-inositol catabolism iolC protein)	PFCIRM125_01625	iolC	iolC (Myo-inositol catabolism iolC protein)	PFCIRM127_05600	iolC	iolC (Myo-inositol catabolism iolC protein)	PFCIRM129_10400	iolC	iolC (Myo-inositol catabolism iolC protein)	PFCIRM131_03755	iolC	iolC (Myo-inositol catabolism iolC protein)	PFCIRM134_05015	iolC	iolC (Myo-inositol catabolism iolC protein)	PFCIRM135_01355	iolC	iolC (Myo-inositol catabolism iolC protein)	PFCIRM136_00635	iolC	iolC (Myo-inositol catabolism iolC protein)	PFCIRM138_05720	iolC	iolC (Myo-inositol catabolism iolC protein)
cluster_11935	-0.12032	0.389718	-0.308737	0.762359	0.921431	1	ACCESSORY										PFCIRM121_08080		Hypothetical protein
cluster_1194	0	0	0	1	0.939321	1	CORE	PFCIRM1025_09345	trpB	Tryptophan synthase beta chain (TrpB)	PFCIRM118_08835	trpB	Tryptophan synthase beta chain (TrpB)	PFCIRM119_03120	trpB	Tryptophan synthase beta chain (TrpB)	PFCIRM121_03875	trpB	Tryptophan synthase beta chain (TrpB)	PFCIRM122_01875	trpB	Tryptophan synthase beta chain (TrpB)	PFCIRM123_00375	trpB	Tryptophan synthase beta chain (TrpB)	PFCIRM125_08720	trpB	Tryptophan synthase beta chain (TrpB)	PFCIRM127_02280	trpB	Tryptophan synthase beta chain (TrpB)	PFCIRM129_04290	trpB	Tryptophan synthase beta chain (TrpB)	PFCIRM131_03325	trpB	Tryptophan synthase beta chain (TrpB)	PFCIRM134_07440	trpB	Tryptophan synthase beta chain (TrpB)	PFCIRM135_06060	trpB	Tryptophan synthase beta chain (TrpB)	PFCIRM136_11305	trpB	Tryptophan synthase beta chain (TrpB)	PFCIRM138_03145	trpB	Tryptophan synthase beta chain (TrpB)
cluster_11943	-0.12032	0.389718	-0.308737	0.762359	0.921431	1	ACCESSORY										PFCIRM121_09765		transporter protein
cluster_11948	-0.12032	0.389718	-0.308737	0.762359	0.921431	1	ACCESSORY										PFCIRM121_05690		Putative uncharacterized protein
cluster_1195	0	0	0	1	0.939321	1	CORE	PFCIRM1025_01395		Acetyltransferase	PFCIRM118_04030		Acetyltransferase	PFCIRM119_01195		Acetyltransferase	PFCIRM121_01370		Acetyltransferase	PFCIRM122_11790		Acetyltransferase	PFCIRM123_10200		Acetyltransferase	PFCIRM125_07005		Acetyltransferase	PFCIRM127_06635		Acetyltransferase	PFCIRM129_11365		Acetyltransferase	PFCIRM131_07515		Acetyltransferase	PFCIRM134_03755		Acetyltransferase	PFCIRM135_10675		Acetyltransferase	PFCIRM136_08860		Acetyltransferase	PFCIRM138_01655		Acetyltransferase
cluster_11951	-0.12032	0.389718	-0.308737	0.762359	0.921431	1	ACCESSORY										PFCIRM121_03255		Putative uncharacterized protein
cluster_11956	-0.256533	0.227813	-1.12607	0.280267	0.801239	1	ACCESSORY													PFCIRM122_11060		Membrane protein, related to Actinobacillus protein (1944168)																PFCIRM134_01660		Membrane protein, related to Actinobacillus protein (1944168)
cluster_1196	0.0545964	0.0443412	1.23128	0.239785	0.771823	1	ACCESSORY	PFCIRM1025_02950		Protein of unknown function				PFCIRM119_11320		Protein of unknown function				PFCIRM122_05805		Protein of unknown function	PFCIRM123_08300		Protein of unknown function	PFCIRM125_04555		Protein of unknown function				PFCIRM129_08175		Protein of unknown function	PFCIRM131_11740		Protein of unknown function				PFCIRM135_08560		Protein of unknown function	PFCIRM136_05250		Protein of unknown function
cluster_11962	-0.108154	0.359286	-0.301026	0.768102	0.921988	1	ACCESSORY													PFCIRM122_00230		Protein of unknown function
cluster_11963	-0.108154	0.359286	-0.301026	0.768102	0.921988	1	ACCESSORY													PFCIRM122_07870	int	Integrase, catalytic region
cluster_11969	-0.108154	0.359286	-0.301026	0.768102	0.921988	1	ACCESSORY													PFCIRM122_08750		Putative uncharacterized protein
cluster_1197	0	0	0	1	0.939321	1	CORE	PFCIRM1025_04970		Methyltransferase	PFCIRM118_02780		Methyltransferase	PFCIRM119_06425		Methyltransferase	PFCIRM121_01875		Methyltransferase	PFCIRM122_03880		Methyltransferase	PFCIRM123_04325		Methyltransferase	PFCIRM125_00705		Methyltransferase	PFCIRM127_11770		Methyltransferase	PFCIRM129_00815		Methyltransferase	PFCIRM131_00160		Methyltransferase	PFCIRM134_01345		Methyltransferase	PFCIRM135_02330		Methyltransferase	PFCIRM136_01690		Methyltransferase	PFCIRM138_08590		Methyltransferase
cluster_11970	-0.108154	0.359286	-0.301026	0.768102	0.921988	1	ACCESSORY													PFCIRM122_11975		Dehydrogenase
cluster_11971	-0.195834	0.258715	-0.756946	0.46243	0.874288	1	ACCESSORY													PFCIRM122_07545		Protein of unknown function																						PFCIRM136_01075		Protein of unknown function
cluster_11973	-0.108154	0.359286	-0.301026	0.768102	0.921988	1	ACCESSORY													PFCIRM122_09485		Protein of unknown function
cluster_1198	0	0	0	1	0.939321	1	CORE	PFCIRM1025_09040	engA	GTP binding protein	PFCIRM118_10195	engA	GTP binding protein	PFCIRM119_03445	engA	GTP binding protein	PFCIRM121_03555	engA	GTP binding protein	PFCIRM122_02200	engA	GTP binding protein	PFCIRM123_00695	engA	GTP binding protein	PFCIRM125_08405	engA	GTP binding protein	PFCIRM127_02600	engA	GTP binding protein	PFCIRM129_03975	engA	GTP binding protein	PFCIRM131_06730	engA	GTP binding protein	PFCIRM134_07125	engA	GTP binding protein	PFCIRM135_06385	engA	GTP binding protein	PFCIRM136_10990	engA	GTP binding protein	PFCIRM138_03470	engA	GTP binding protein
cluster_1199	0	0	0	1	0.939321	1	CORE	PFCIRM1025_12140	CbiJ	Precorrin-6x reductase CbiJ	PFCIRM118_07540	CbiJ	Precorrin-6x reductase CbiJ	PFCIRM119_10335	CbiJ	Precorrin-6x reductase CbiJ	PFCIRM121_11535	CbiJ	Precorrin-6x reductase CbiJ	PFCIRM122_05070	CbiJ	Precorrin-6x reductase CbiJ	PFCIRM123_03110	CbiJ	Precorrin-6x reductase CbiJ	PFCIRM125_11295	CbiJ	Precorrin-6x reductase CbiJ	PFCIRM127_01820	CbiJ	Precorrin-6x reductase CbiJ	PFCIRM129_07190	CbiJ	Precorrin-6x reductase CbiJ	PFCIRM131_00765	CbiJ	Precorrin-6x reductase CbiJ	PFCIRM134_06250	CbiJ	Precorrin-6x reductase CbiJ	PFCIRM135_00690	CbiJ	Precorrin-6x reductase CbiJ	PFCIRM136_04265	CbiJ	Precorrin-6x reductase CbiJ	PFCIRM138_11710	CbiJ	Precorrin-6x reductase CbiJ
cluster_11992	-0.108154	0.359286	-0.301026	0.768102	0.921988	1	ACCESSORY													PFCIRM122_02555	dcuD	C4-dicarboxylate transporter
cluster_11999	-0.22407	0.355444	-0.630395	0.539237	0.891098	1	ACCESSORY													PFCIRM122_01255	bioA	Adenosylmethionine-8-amino-7-oxononanoate transaminase
cluster_120	-0.467621	0.250106	-1.86969	0.0839534	0.489007	1	ACCESSORY	PFCIRM1025_09895		polar amino acid ABC transporter, binding protein component	PFCIRM118_01560		polar amino acid ABC transporter, binding protein component	PFCIRM119_02450		polar amino acid ABC transporter, binding protein component	PFCIRM121_03045		polar amino acid ABC transporter, binding protein component	PFCIRM122_06630		polar amino acid ABC transporter, binding protein component	PFCIRM123_03535		polar amino acid ABC transporter, binding protein component	PFCIRM125_01955		polar amino acid ABC transporter, binding protein component	PFCIRM127_08785		polar amino acid ABC transporter, binding protein component				PFCIRM131_04145		polar amino acid ABC transporter, binding protein component	PFCIRM134_02960		polar amino acid ABC transporter, binding protein component	PFCIRM135_00890		polar amino acid ABC transporter, binding protein component	PFCIRM136_07840		polar amino acid ABC transporter, binding protein component	PFCIRM138_04340		polar amino acid ABC transporter, binding protein component
cluster_1200	0	0	0	1	0.939321	1	CORE	PFCIRM1025_00030		two-component response regulator	PFCIRM118_00125		two-component response regulator	PFCIRM119_08405		two-component response regulator	PFCIRM121_09655		two-component response regulator	PFCIRM122_10545		two-component response regulator	PFCIRM123_07400		two-component response regulator	PFCIRM125_05495		two-component response regulator	PFCIRM127_04585		two-component response regulator	PFCIRM129_02170		two-component response regulator	PFCIRM131_05545		two-component response regulator	PFCIRM134_08760		two-component response regulator	PFCIRM135_02275		two-component response regulator	PFCIRM136_12545		two-component response regulator	PFCIRM138_09790		two-component response regulator
cluster_12006	-0.108154	0.359286	-0.301026	0.768102	0.921988	1	ACCESSORY													PFCIRM122_03070		Hypothetical protein
cluster_1201	0	0	0	1	0.939321	1	CORE	PFCIRM1025_04550	sugE	Small multidrug resistance protein	PFCIRM118_12015	sugE	Small multidrug resistance protein	PFCIRM119_10110	sugE	Small multidrug resistance protein	PFCIRM121_11740	sugE	Small multidrug resistance protein	PFCIRM122_02610	sugE	Small multidrug resistance protein	PFCIRM123_02010	sugE	Small multidrug resistance protein	PFCIRM125_11070	sugE	Small multidrug resistance protein	PFCIRM127_03875	sugE	Small multidrug resistance protein	PFCIRM129_06970	sugE	Small multidrug resistance protein	PFCIRM131_04695	sugE	Small multidrug resistance protein	PFCIRM134_12095	sugE	Small multidrug resistance protein	PFCIRM135_11910	sugE	Small multidrug resistance protein	PFCIRM136_06510	sugE	Small multidrug resistance protein	PFCIRM138_11915	sugE	Small multidrug resistance protein
cluster_12012	-0.108154	0.359286	-0.301026	0.768102	0.921988	1	ACCESSORY													PFCIRM122_10835		Putative uncharacterized protein
cluster_12016	-0.108154	0.359286	-0.301026	0.768102	0.921988	1	ACCESSORY													PFCIRM122_12335		Hypothetical protein
cluster_1202	0.385313	0.280083	1.37571	0.191891	0.723723	1	ACCESSORY	PFCIRM1025_07515	dedA	Putative transmembrane protein DEDA
cluster_12027	-0.294776	0.261891	-1.12557	0.280473	0.801369	1	ACCESSORY													PFCIRM122_11505		Hypothetical protein																									PFCIRM138_01940		Hypothetical protein
cluster_1204	0.385313	0.280083	1.37571	0.191891	0.723723	1	ACCESSORY	PFCIRM1025_08485		Putative uncharacterized protein																																		PFCIRM136_12345		Putative uncharacterized protein
cluster_12046	-0.108154	0.359286	-0.301026	0.768102	0.921988	1	ACCESSORY													PFCIRM122_00900	hemR	HemR
cluster_1205	-0.130263	0.150014	-0.868334	0.400782	0.856454	1	ACCESSORY	PFCIRM1025_10970		Hypothetical protein	PFCIRM118_10090		Hypothetical protein													PFCIRM125_08290		Hypothetical protein	PFCIRM127_04485		Hypothetical protein	PFCIRM129_01285		Hypothetical protein				PFCIRM134_08855		Hypothetical protein	PFCIRM135_02170		Hypothetical protein				PFCIRM138_00495		Hypothetical protein
cluster_12054	-0.108154	0.359286	-0.301026	0.768102	0.921988	1	ACCESSORY													PFCIRM122_01330		transcription regulator
cluster_12057	-0.108154	0.359286	-0.301026	0.768102	0.921988	1	ACCESSORY													PFCIRM122_08550		Tetronasin-transport integral membrane protein abc transporter
cluster_12058	-0.108154	0.359286	-0.301026	0.768102	0.921988	1	ACCESSORY													PFCIRM122_03050		IM protein of drug ABC transporter (DRI:YHIH)
cluster_1206	0	0	0	1	0.939321	1	CORE	PFCIRM1025_11230		exonuclease	PFCIRM118_10935		exonuclease	PFCIRM119_12245		exonuclease	PFCIRM121_06990		exonuclease	PFCIRM122_03275		exonuclease	PFCIRM123_02755		exonuclease	PFCIRM125_08035		exonuclease	PFCIRM127_01410		exonuclease	PFCIRM129_01010		exonuclease	PFCIRM131_08820		exonuclease	PFCIRM134_08475		exonuclease	PFCIRM135_03755		exonuclease	PFCIRM136_08110		exonuclease	PFCIRM138_10795		exonuclease
cluster_12060	-0.108154	0.359286	-0.301026	0.768102	0.921988	1	ACCESSORY													PFCIRM122_08675		Putative uncharacterized protein
cluster_12061	-0.108154	0.359286	-0.301026	0.768102	0.921988	1	ACCESSORY													PFCIRM122_00575		Protein of unknown function
cluster_12063	-0.108154	0.359286	-0.301026	0.768102	0.921988	1	ACCESSORY													PFCIRM122_05270		Protein of unknown function
cluster_12065	-0.108154	0.359286	-0.301026	0.768102	0.921988	1	ACCESSORY													PFCIRM122_09720		Hypothetical protein
cluster_1207	0	0	0	1	0.939321	1	CORE	PFCIRM1025_00385	phk	Phosphoketolase pyrophosphate	PFCIRM118_08310	phk	Phosphoketolase pyrophosphate	PFCIRM119_12620	phk	Phosphoketolase pyrophosphate	PFCIRM121_08465	phk	Phosphoketolase pyrophosphate	PFCIRM122_00530	phk	Phosphoketolase pyrophosphate	PFCIRM123_06750	phk	Phosphoketolase pyrophosphate	PFCIRM125_09240	phk	Phosphoketolase pyrophosphate	PFCIRM127_05025	phk	Phosphoketolase pyrophosphate	PFCIRM129_04815	phk	Phosphoketolase pyrophosphate	PFCIRM131_01675	phk	Phosphoketolase pyrophosphate	PFCIRM134_00190	phk	Phosphoketolase pyrophosphate	PFCIRM135_05535	phk	Phosphoketolase pyrophosphate	PFCIRM136_11840	phk	Phosphoketolase pyrophosphate	PFCIRM138_02615	phk	Phosphoketolase pyrophosphate
cluster_12074	-0.108154	0.359286	-0.301026	0.768102	0.921988	1	ACCESSORY													PFCIRM122_03835		Hypothetical protein
cluster_12087	-0.195834	0.258715	-0.756946	0.46243	0.874288	1	ACCESSORY													PFCIRM122_08705	ppx6	Exopolyphosphatase
cluster_1209	0.0416064	0.129497	0.321293	0.753038	0.920509	1	ACCESSORY	PFCIRM1025_12410		Protein of unknown function				PFCIRM119_04530		Protein of unknown function				PFCIRM122_02315		Protein of unknown function				PFCIRM125_03125		Protein of unknown function										PFCIRM134_06490		Protein of unknown function
cluster_12090	-0.108154	0.359286	-0.301026	0.768102	0.921988	1	ACCESSORY													PFCIRM122_01965	ruvC	Crossover junction endodeoxyribonuclease (Holliday junction nuclease ) (Holliday junction resolvase)
cluster_12093	-0.108154	0.359286	-0.301026	0.768102	0.921988	1	ACCESSORY													PFCIRM122_01920		Hypothetical protein
cluster_121	0	0	0	1	0.939321	1	CORE	PFCIRM1025_07035	glnA	Glutamine synthetase	PFCIRM118_04420	glnA	Glutamine synthetase	PFCIRM119_00795	glnA	Glutamine synthetase	PFCIRM121_00970	glnA	Glutamine synthetase	PFCIRM122_11390	glnA	Glutamine synthetase	PFCIRM123_10605	glnA	Glutamine synthetase	PFCIRM125_06610	glnA	Glutamine synthetase	PFCIRM127_06235	glnA	Glutamine synthetase	PFCIRM129_11760	glnA	Glutamine synthetase	PFCIRM131_07930	glnA	Glutamine synthetase	PFCIRM134_04155	glnA	Glutamine synthetase	PFCIRM135_11075	glnA	Glutamine synthetase	PFCIRM136_08455	glnA	Glutamine synthetase	PFCIRM138_02055	glnA	Glutamine synthetase
cluster_1210	0.264085	0.127029	2.07894	0.0577445	0.404869	0.572427	ACCESSORY	PFCIRM1025_04175		transposase (fragment)				PFCIRM119_07825		transposase (fragment)							PFCIRM123_06135	tnp	transposase (fragment)							PFCIRM129_05745		transposase (fragment)	PFCIRM131_09720		transposase (fragment)	PFCIRM134_08180		transposase (fragment)	PFCIRM135_07790		transposase (fragment)
cluster_12109	-0.108154	0.359286	-0.301026	0.768102	0.921988	1	ACCESSORY													PFCIRM122_03165		membrane protein without function
cluster_12112	-0.16899	0.139685	-1.20979	0.247658	0.778198	1	ACCESSORY													PFCIRM122_03935		Protein of unknown function				PFCIRM125_00755		Protein of unknown function										PFCIRM134_01395		Protein of unknown function				PFCIRM136_01740		Protein of unknown function
cluster_12117	-0.108154	0.359286	-0.301026	0.768102	0.921988	1	ACCESSORY													PFCIRM122_11075	sse9IC	Sse9I control protein
cluster_1213	0.320761	0.138225	2.32057	0.0370025	0.324453	0.572427	ACCESSORY	PFCIRM1025_09470	aglA	Alpha-1,4-glucosidase	PFCIRM118_00450	aglA	Alpha-1,4-glucosidase	PFCIRM119_01965	aglA	Alpha-1,4-glucosidase							PFCIRM123_11245	aglA	Alpha-1,4-glucosidase	PFCIRM125_01125	aglA	Alpha-1,4-glucosidase
cluster_12132	-0.108154	0.359286	-0.301026	0.768102	0.921988	1	ACCESSORY													PFCIRM122_04120		Hypothetical protein
cluster_12133	-0.108154	0.359286	-0.301026	0.768102	0.921988	1	ACCESSORY													PFCIRM122_07185		Putative uncharacterized protein
cluster_1214	0	0	0	1	0.939321	1	CORE	PFCIRM1025_07040		Hypothetical protein	PFCIRM118_04415		Hypothetical protein	PFCIRM119_00800		Hypothetical protein	PFCIRM121_00975		Hypothetical protein	PFCIRM122_11395		Hypothetical protein	PFCIRM123_10600		Hypothetical protein	PFCIRM125_06615		Hypothetical protein	PFCIRM127_06240		Hypothetical protein	PFCIRM129_11755		Hypothetical protein	PFCIRM131_07925		Hypothetical protein	PFCIRM134_04150		Hypothetical protein	PFCIRM135_11070		Hypothetical protein	PFCIRM136_08460		Hypothetical protein	PFCIRM138_02050		Hypothetical protein
cluster_12149	-0.108154	0.359286	-0.301026	0.768102	0.921988	1	ACCESSORY													PFCIRM122_05485	prt	phosphoribosyltransferase
cluster_12152	-0.108154	0.359286	-0.301026	0.768102	0.921988	1	ACCESSORY													PFCIRM122_07160		Hypothetical protein
cluster_12153	-0.223325	0.208928	-1.06891	0.304339	0.815416	1	ACCESSORY													PFCIRM122_08960		ATP-dependent exoDNAse (Exonuclease V) alpha subunit-helicase superfamily I member-like
cluster_12167	-0.108154	0.359286	-0.301026	0.768102	0.921988	1	ACCESSORY													PFCIRM122_01220	modB	Molybdate ABC transporter, permease protein
cluster_1217	0.0999884	0.142292	0.7027	0.494495	0.881905	1	ACCESSORY	PFCIRM1025_10810	adhT	Alcohol dehydrogenase							PFCIRM121_09870	adhT	Alcohol dehydrogenase	PFCIRM122_10295	adhT	Alcohol dehydrogenase	PFCIRM123_12330	adhT	Alcohol dehydrogenase	PFCIRM125_00925	adhT	Alcohol dehydrogenase																			PFCIRM138_05170	adhT	Alcohol dehydrogenase
cluster_12171	-0.108154	0.359286	-0.301026	0.768102	0.921988	1	ACCESSORY													PFCIRM122_05780	rpsE	30S ribosomal protein S5
cluster_12172	-0.108154	0.359286	-0.301026	0.768102	0.921988	1	ACCESSORY													PFCIRM122_04760		Hypothetical membrane protein
cluster_12174	-0.108154	0.359286	-0.301026	0.768102	0.921988	1	ACCESSORY													PFCIRM122_00430		Hypothetical protein
cluster_1218	0.385313	0.280083	1.37571	0.191891	0.723723	1	ACCESSORY	PFCIRM1025_11410		Hypothetical protein
cluster_12187	-0.0885046	0.251889	-0.351363	0.730882	0.918229	1	ACCESSORY													PFCIRM122_09530		Protein of unknown function
cluster_12189	-0.108154	0.359286	-0.301026	0.768102	0.921988	1	ACCESSORY													PFCIRM122_00080		Protein of unknown function
cluster_1219	0	0	0	1	0.939321	1	CORE	PFCIRM1025_08350		Metal-dependent hydrolase	PFCIRM118_11645		Metal-dependent hydrolase	PFCIRM119_09345		Metal-dependent hydrolase	PFCIRM121_12120		Metal-dependent hydrolase	PFCIRM122_02995		Metal-dependent hydrolase	PFCIRM123_02390		Metal-dependent hydrolase	PFCIRM125_10690		Metal-dependent hydrolase	PFCIRM127_08330		Metal-dependent hydrolase	PFCIRM129_06605		Metal-dependent hydrolase	PFCIRM131_05095		Metal-dependent hydrolase	PFCIRM134_12480		Metal-dependent hydrolase	PFCIRM135_04175		Metal-dependent hydrolase	PFCIRM136_06135		Metal-dependent hydrolase	PFCIRM138_12295		Metal-dependent hydrolase
cluster_12192	-0.108154	0.359286	-0.301026	0.768102	0.921988	1	ACCESSORY													PFCIRM122_04595		Protein of unknown function
cluster_12198	-0.108154	0.359286	-0.301026	0.768102	0.921988	1	ACCESSORY													PFCIRM122_01235		Hypothetical membrane protein
cluster_12199	-0.108154	0.359286	-0.301026	0.768102	0.921988	1	ACCESSORY													PFCIRM122_06210		BioY family protein. Membrane protein
cluster_122	0	0	0	1	0.939321	1	CORE	PFCIRM1025_09255	yajC	Preprotein translocase subunit YajC	PFCIRM118_08940	yajC	Preprotein translocase subunit YajC	PFCIRM119_03220	yajC	Preprotein translocase subunit YajC	PFCIRM121_03770	yajC	Preprotein translocase subunit YajC	PFCIRM122_01980	yajC	Preprotein translocase subunit YajC	PFCIRM123_00475	yajC	Preprotein translocase subunit YajC	PFCIRM125_08620	yajC	Preprotein translocase subunit YajC	PFCIRM127_02380	yajC	Preprotein translocase subunit YajC	PFCIRM129_04190	yajC	Preprotein translocase subunit YajC	PFCIRM131_03425	yajC	Preprotein translocase subunit YajC	PFCIRM134_07340	yajC	Preprotein translocase subunit YajC	PFCIRM135_06160	yajC	Preprotein translocase subunit YajC	PFCIRM136_11205	yajC	Preprotein translocase subunit YajC	PFCIRM138_03245	yajC	Preprotein translocase subunit YajC
cluster_1220	0	0	0	1	0.939321	1	CORE	PFCIRM1025_05535	acpP	Acyl carrier protein (ACP)	PFCIRM118_09655	acpP	Acyl carrier protein (ACP)	PFCIRM119_09090	acpP	Acyl carrier protein (ACP)	PFCIRM121_08850	acpP	Acyl carrier protein (ACP)	PFCIRM122_06050	acpP	Acyl carrier protein (ACP)	PFCIRM123_01775	acpP	Acyl carrier protein (ACP)	PFCIRM125_10435	acpP	Acyl carrier protein (ACP)	PFCIRM127_08075	acpP	Acyl carrier protein (ACP)	PFCIRM129_03165	acpP	Acyl carrier protein (ACP)	PFCIRM131_05395	acpP	Acyl carrier protein (ACP)	PFCIRM134_10845	acpP	Acyl carrier protein (ACP)	PFCIRM135_04430	acpP	Acyl carrier protein (ACP)	PFCIRM136_07445	acpP	Acyl carrier protein (ACP)	PFCIRM138_09970	acpP	Acyl carrier protein (ACP)
cluster_12211	-0.108154	0.359286	-0.301026	0.768102	0.921988	1	ACCESSORY													PFCIRM122_07965		Hypothetical protein
cluster_12217	-0.108154	0.359286	-0.301026	0.768102	0.921988	1	ACCESSORY													PFCIRM122_00435		Putative uncharacterized protein
cluster_1222	0	0	0	1	0.939321	1	CORE	PFCIRM1025_06515		Hypothetical protein	PFCIRM118_05140		Hypothetical protein	PFCIRM119_05155		Hypothetical protein	PFCIRM121_10410		Hypothetical protein	PFCIRM122_05190		Hypothetical protein	PFCIRM123_05390		Hypothetical protein	PFCIRM125_02450		Hypothetical protein	PFCIRM127_01015		Hypothetical protein	PFCIRM129_06175		Hypothetical protein	PFCIRM131_02665		Hypothetical protein	PFCIRM134_09180		Hypothetical protein	PFCIRM135_07370		Hypothetical protein	PFCIRM136_10515		Hypothetical protein	PFCIRM138_00185		Hypothetical protein
cluster_12223	-0.0618321	0.146887	-0.420949	0.680591	0.912525	1	ACCESSORY													PFCIRM122_07915		Protein of unknown function													PFCIRM131_09105		Protein of unknown function	PFCIRM134_07075		Protein of unknown function	PFCIRM135_02460		Protein of unknown function
cluster_1223	-0.101858	0.119835	-0.849986	0.410541	0.85961	1	ACCESSORY	PFCIRM1025_09800		Protein of unknown function	PFCIRM118_01460		Protein of unknown function	PFCIRM119_02350		Protein of unknown function				PFCIRM122_06535		Protein of unknown function							PFCIRM127_07585		Protein of unknown function	PFCIRM129_02240		Protein of unknown function				PFCIRM134_02860		Protein of unknown function				PFCIRM136_07740		Protein of unknown function
cluster_12230	-0.108154	0.359286	-0.301026	0.768102	0.921988	1	ACCESSORY													PFCIRM122_10220	ssb	Single-strand binding protein
cluster_12233	-0.108154	0.359286	-0.301026	0.768102	0.921988	1	ACCESSORY													PFCIRM122_07785		ABC transporter, permease component
cluster_1224	0	0	0	1	0.939321	1	CORE	PFCIRM1025_10830		Hypothetical protein	PFCIRM118_10025		Hypothetical protein	PFCIRM119_02135		Hypothetical protein	PFCIRM121_09890		Hypothetical protein	PFCIRM122_10275		Hypothetical protein	PFCIRM123_12350		Hypothetical protein	PFCIRM125_00945		Hypothetical protein	PFCIRM127_07770		Hypothetical protein	PFCIRM129_12125		Hypothetical protein	PFCIRM131_02130		Hypothetical protein	PFCIRM134_02460		Hypothetical protein	PFCIRM135_11535		Hypothetical protein	PFCIRM136_09590		Hypothetical protein	PFCIRM138_05150		Hypothetical protein
cluster_12252	-0.108154	0.359286	-0.301026	0.768102	0.921988	1	ACCESSORY													PFCIRM122_07625		secreted transglycosydase
cluster_12256	-0.108154	0.359286	-0.301026	0.768102	0.921988	1	ACCESSORY													PFCIRM122_10775		Protein of unknown function
cluster_1226	0	0	0	1	0.939321	1	CORE	PFCIRM1025_09250	secD	Protein-export membrane protein secD	PFCIRM118_08945	secD	Protein-export membrane protein secD	PFCIRM119_03225	secD	Protein-export membrane protein secD	PFCIRM121_03765	secD	Protein-export membrane protein secD	PFCIRM122_01985	secD	Protein-export membrane protein secD	PFCIRM123_00480	secD	Protein-export membrane protein secD	PFCIRM125_08615	secD	Protein-export membrane protein secD	PFCIRM127_02385	secD	Protein-export membrane protein secD	PFCIRM129_04185	secD	Protein-export membrane protein secD	PFCIRM131_03430	secD	Protein-export membrane protein secD	PFCIRM134_07335	secD	Protein-export membrane protein secD	PFCIRM135_06165	secD	Protein-export membrane protein secD	PFCIRM136_11200	secD	Protein-export membrane protein secD	PFCIRM138_03250	secD	Protein-export membrane protein secD
cluster_12260	-0.108154	0.359286	-0.301026	0.768102	0.921988	1	ACCESSORY													PFCIRM122_02755		Ribonuclease, Rne/Rng family
cluster_1227	0	0	0	1	0.939321	1	CORE	PFCIRM1025_03470		Forkhead-associated protein	PFCIRM118_08615		Forkhead-associated protein	PFCIRM119_02895		Forkhead-associated protein	PFCIRM121_04095		Forkhead-associated protein	PFCIRM122_01650		Forkhead-associated protein	PFCIRM123_00150		Forkhead-associated protein	PFCIRM125_08940		Forkhead-associated protein	PFCIRM127_02055		Forkhead-associated protein	PFCIRM129_04510		Forkhead-associated protein	PFCIRM131_03090		Forkhead-associated protein	PFCIRM134_07675		Forkhead-associated protein	PFCIRM135_05835		Forkhead-associated protein	PFCIRM136_11540		Forkhead-associated protein	PFCIRM138_02910		Forkhead-associated protein
cluster_12270	-0.108154	0.359286	-0.301026	0.768102	0.921988	1	ACCESSORY													PFCIRM122_10830		Protein of unknown function
cluster_12277	-0.108154	0.359286	-0.301026	0.768102	0.921988	1	ACCESSORY													PFCIRM122_04220		Putative uncharacterized protein
cluster_1228	0	0	0	1	0.939321	1	CORE	PFCIRM1025_04495	thrC	Threonine synthase (O-phospho-L-homoserine phosphate-lyase (adding water, L-threonine-forming))	PFCIRM118_11960	thrC	Threonine synthase (O-phospho-L-homoserine phosphate-lyase (adding water, L-threonine-forming))	PFCIRM119_09680	thrC	Threonine synthase (O-phospho-L-homoserine phosphate-lyase (adding water, L-threonine-forming))	PFCIRM121_11790	thrC	Threonine synthase (O-phospho-L-homoserine phosphate-lyase (adding water, L-threonine-forming))	PFCIRM122_02665	thrC	Threonine synthase (O-phospho-L-homoserine phosphate-lyase (adding water, L-threonine-forming))	PFCIRM123_02060	thrC	Threonine synthase (O-phospho-L-homoserine phosphate-lyase (adding water, L-threonine-forming))	PFCIRM125_11015	thrC	Threonine synthase (O-phospho-L-homoserine phosphate-lyase (adding water, L-threonine-forming))	PFCIRM127_03820	thrC	Threonine synthase (O-phospho-L-homoserine phosphate-lyase (adding water, L-threonine-forming))	PFCIRM129_06915	thrC	Threonine synthase (O-phospho-L-homoserine phosphate-lyase (adding water;L-threonine-forming))	PFCIRM131_04750	thrC	Threonine synthase (O-phospho-L-homoserine phosphate-lyase (adding water, L-threonine-forming))	PFCIRM134_12145	thrC	Threonine synthase (O-phospho-L-homoserine phosphate-lyase (adding water, L-threonine-forming))	PFCIRM135_11965	thrC	Threonine synthase (O-phospho-L-homoserine phosphate-lyase (adding water, L-threonine-forming))	PFCIRM136_06455	thrC	Threonine synthase (O-phospho-L-homoserine phosphate-lyase (adding water, L-threonine-forming))	PFCIRM138_11970	thrC	Threonine synthase (O-phospho-L-homoserine phosphate-lyase (adding water, L-threonine-forming))
cluster_12280	-0.108154	0.359286	-0.301026	0.768102	0.921988	1	ACCESSORY													PFCIRM122_03455		Protein of unknown function
cluster_12283	-0.108154	0.359286	-0.301026	0.768102	0.921988	1	ACCESSORY													PFCIRM122_08820	copA	Copper-exporting ATPase CopA
cluster_1229	0.385313	0.280083	1.37571	0.191891	0.723723	1	ACCESSORY	PFCIRM1025_00800		Tetronasin-transport integral membrane protein abc transporter
cluster_123	0.328067	0.176712	1.85651	0.0859211	0.496402	1	ACCESSORY	PFCIRM1025_10060		Putative uncharacterized protein													PFCIRM123_06210		Putative uncharacterized protein													PFCIRM134_04390		Putative uncharacterized protein	PFCIRM135_12455		Putative uncharacterized protein
cluster_12302	-0.120678	0.167469	-0.720602	0.483768	0.879463	1	ACCESSORY													PFCIRM122_07745		Protein of unknown function										PFCIRM129_00560		Protein of unknown function
cluster_12308	-0.108154	0.359286	-0.301026	0.768102	0.921988	1	ACCESSORY													PFCIRM122_11030		Hypothetical protein
cluster_12313	-0.108154	0.359286	-0.301026	0.768102	0.921988	1	ACCESSORY													PFCIRM122_07865	caiA	Crotonobetainyl-CoA dehydrogenase (Crotonobetainyl-CoA reductase)
cluster_1232	0	0	0	1	0.939321	1	CORE	PFCIRM1025_00350	hrdB	RNA polymerase principal sigma factor HrdB	PFCIRM118_08345	hrdB	RNA polymerase principal sigma factor HrdB	PFCIRM119_12660	hrdB	RNA polymerase principal sigma factor HrdB	PFCIRM121_08425	hrdB	RNA polymerase principal sigma factor HrdB	PFCIRM122_00490	hrdB	RNA polymerase principal sigma factor HrdB	PFCIRM123_06790	hrdB	RNA polymerase principal sigma factor HrdB	PFCIRM125_09200	hrdB	RNA polymerase principal sigma factor HrdB	PFCIRM127_04980	hrdB	RNA polymerase principal sigma factor HrdB	PFCIRM129_04775	hrdB	RNA polymerase principal sigma factor HrdB	PFCIRM131_01640	hrdB	RNA polymerase principal sigma factor HrdB	PFCIRM134_00150	hrdB	RNA polymerase principal sigma factor HrdB	PFCIRM135_05570	hrdB	RNA polymerase principal sigma factor HrdB	PFCIRM136_11800	hrdB	RNA polymerase principal sigma factor HrdB	PFCIRM138_02645	hrdB	RNA polymerase principal sigma factor HrdB
cluster_12322	-0.108154	0.359286	-0.301026	0.768102	0.921988	1	ACCESSORY													PFCIRM122_11135		Hypothetical membrane protein
cluster_12325	-0.108154	0.359286	-0.301026	0.768102	0.921988	1	ACCESSORY													PFCIRM122_06795		Hypothetical protein
cluster_12326	-0.108154	0.359286	-0.301026	0.768102	0.921988	1	ACCESSORY													PFCIRM122_05290		sensor kinase - Membrane protein
cluster_1234	0	0	0	1	0.939321	1	CORE	PFCIRM1025_07370	pip1	Proline iminopeptidase	PFCIRM118_02335	pip1	Proline iminopeptidase	PFCIRM119_08800	pip1	Proline iminopeptidase	PFCIRM121_00040	pip1	Proline iminopeptidase	PFCIRM122_05645	pip1	Proline iminopeptidase	PFCIRM123_01480	pip1	Proline iminopeptidase	PFCIRM125_10135	pip1	Proline iminopeptidase	PFCIRM127_03505	pip1	Proline iminopeptidase	PFCIRM129_02870	pip1	Proline iminopeptidase	PFCIRM131_01190	pip1	Proline iminopeptidase	PFCIRM134_11145	pip1	Proline iminopeptidase	PFCIRM135_04780	pip1	Proline iminopeptidase	PFCIRM136_10185	pip1	Proline iminopeptidase	PFCIRM138_10255	pip1	Proline iminopeptidase
cluster_12350	-0.22407	0.355444	-0.630395	0.539237	0.891098	1	ACCESSORY													PFCIRM122_12390		Protein of unknown function
cluster_12351	-0.108154	0.359286	-0.301026	0.768102	0.921988	1	ACCESSORY													PFCIRM122_07370		Hypothetical protein
cluster_12353	-0.108154	0.359286	-0.301026	0.768102	0.921988	1	ACCESSORY													PFCIRM122_03190	vanZ	VanZ
cluster_1236	0	0	0	1	0.939321	1	CORE	PFCIRM1025_03625		Sua5_yciO_yrdC	PFCIRM118_08770		Sua5_yciO_yrdC	PFCIRM119_03055		Sua5_yciO_yrdC	PFCIRM121_03940		Sua5_yciO_yrdC	PFCIRM122_01810		Sua5_yciO_yrdC	PFCIRM123_00310		Sua5_yciO_yrdC	PFCIRM125_08785		Sua5_yciO_yrdC	PFCIRM127_02215		Sua5_yciO_yrdC	PFCIRM129_04355		Sua5_yciO_yrdC	PFCIRM131_03260		Sua5_yciO_yrdC	PFCIRM134_07505		Sua5_yciO_yrdC	PFCIRM135_05995		Sua5_yciO_yrdC	PFCIRM136_11370		Sua5_yciO_yrdC	PFCIRM138_03080		Sua5_yciO_yrdC
cluster_12364	-0.108154	0.359286	-0.301026	0.768102	0.921988	1	ACCESSORY													PFCIRM122_09790		Protein of unknown function
cluster_12367	-0.108154	0.359286	-0.301026	0.768102	0.921988	1	ACCESSORY													PFCIRM122_07460	matE	Multi antimicrobial extrusion protein MatE
cluster_12369	0.248792	0.251605	0.98882	0.340597	0.833333	1	ACCESSORY													PFCIRM122_05420		Protein of unknown function																			PFCIRM135_04550		Protein of unknown function	PFCIRM136_10415		Protein of unknown function
cluster_1237	0	0	0	1	0.939321	1	CORE	PFCIRM1025_05195		Forkhead-associated protein	PFCIRM118_05440		Forkhead-associated protein	PFCIRM119_07975		Forkhead-associated protein	PFCIRM121_05375		Forkhead-associated protein	PFCIRM122_09670		Forkhead-associated protein	PFCIRM123_11660		Forkhead-associated protein	PFCIRM125_01370		Forkhead-associated protein	PFCIRM127_11065		Forkhead-associated protein	PFCIRM129_02110		Forkhead-associated protein	PFCIRM131_09245		Forkhead-associated protein	PFCIRM134_00665		Forkhead-associated protein	PFCIRM135_02600		Forkhead-associated protein	PFCIRM136_00910		Forkhead-associated protein	PFCIRM138_03950		Forkhead-associated protein
cluster_12370	-0.108154	0.359286	-0.301026	0.768102	0.921988	1	ACCESSORY													PFCIRM122_01395		Putative uncharacterized protein
cluster_12371	-0.182637	0.259389	-0.704104	0.493648	0.881716	1	ACCESSORY													PFCIRM122_03985		ABC transporter, ATP-binding protein							PFCIRM127_11865		ABC transporter, ATP-binding protein
cluster_12374	-0.108154	0.359286	-0.301026	0.768102	0.921988	1	ACCESSORY													PFCIRM122_11000		Predicted signal transduction protein with a C-terminal ATPase domain
cluster_1238	0	0	0	1	0.939321	1	CORE	PFCIRM1025_05825	sdhB3	Succinate dehydrogenase	PFCIRM118_03555	sdhB3	Succinate dehydrogenase	PFCIRM119_01720	sdhB3	Succinate dehydrogenase	PFCIRM121_05060	sdhB3	Succinate dehydrogenase	PFCIRM122_12275	sdhB3	Succinate dehydrogenase	PFCIRM123_09720	sdhB3	Succinate dehydrogenase	PFCIRM125_07525	sdhB3	Succinate dehydrogenase	PFCIRM127_07110	sdhB3	Succinate dehydrogenase	PFCIRM129_00200	sdhB3	Succinate dehydrogenase	PFCIRM131_07030	sdhB3	Succinate dehydrogenase	PFCIRM134_03280	sdhB3	Succinate dehydrogenase	PFCIRM135_10200	sdhB3	Succinate dehydrogenase	PFCIRM136_09340	sdhB3	Succinate dehydrogenase	PFCIRM138_01170	sdhB3	Succinate dehydrogenase
cluster_12383	0.145741	0.209541	0.695526	0.498833	0.882865	1	ACCESSORY													PFCIRM122_05425		Recombinase													PFCIRM131_01415		Recombinase				PFCIRM135_04555		Recombinase	PFCIRM136_10410		Recombinase
cluster_12384	-0.108154	0.359286	-0.301026	0.768102	0.921988	1	ACCESSORY													PFCIRM122_01205		Putative uncharacterized protein
cluster_1239	0.0224168	0.23831	0.0940654	0.926475	0.934728	1	ACCESSORY	PFCIRM1025_00075	ssuA	Periplasmic substrate-binding component of ABC-type sulfonate/nitrate/taurine transport system	PFCIRM118_00080	ssuA	Periplasmic substrate-binding component of ABC-type sulfonate/nitrate/taurine transport system				PFCIRM121_09695	ssuA	Periplasmic substrate-binding component of ABC-type sulfonate/nitrate/taurine transport system	PFCIRM122_10470	ssuA	Periplasmic substrate-binding component of ABC-type sulfonate/nitrate/taurine transport system	PFCIRM123_07445	tauA	binding protein of nitrate/sulfonate/bicarbonate ABC transporter TauA				PFCIRM127_04625	ssuA	Periplasmic substrate-binding component of ABC-type sulfonate/nitrate/taurine transport system				PFCIRM131_06510	ssuA	Periplasmic substrate-binding component of ABC-type sulfonate/nitrate/taurine transport system	PFCIRM134_08710	ssuA	Periplasmic substrate-binding component of ABC-type sulfonate/nitrate/taurine transport system	PFCIRM135_02235	ssuA	Periplasmic substrate-binding component of ABC-type sulfonate/nitrate/taurine transport system	PFCIRM136_12500	ssuA	Periplasmic substrate-binding component of ABC-type sulfonate/nitrate/taurine transport system	PFCIRM138_09745	ssuA	Periplasmic substrate-binding component of ABC-type sulfonate/nitrate/taurine transport system
cluster_12393	0.248792	0.251605	0.98882	0.340597	0.833333	1	ACCESSORY													PFCIRM122_08870	higA	Addiction module antidote protein, HigA family																			PFCIRM135_04520	higA	Addiction module antidote protein, HigA family	PFCIRM136_10445	higA	Addiction module antidote protein, HigA family
cluster_12396	-0.108154	0.359286	-0.301026	0.768102	0.921988	1	ACCESSORY													PFCIRM122_10425		Integral membrane protein
cluster_12398	-0.108154	0.359286	-0.301026	0.768102	0.921988	1	ACCESSORY													PFCIRM122_00790		Transcriptional regulator
cluster_124	0.0142137	0.196594	0.0722999	0.943451	0.935849	1	ACCESSORY	PFCIRM1025_00980	int	phage integrase							PFCIRM121_05800	int	phage integrase																PFCIRM131_10845	int	phage integrase	PFCIRM134_01855	int	phage integrase							PFCIRM138_03810	int	phage integrase
cluster_1240	0	0	0	1	0.939321	1	CORE	PFCIRM1025_02615	groS1(groES1) (hsp10)	10 kDa chaperonin 1 (Protein Cpn10 1) (groES protein 1) (Heat shock 10 1)	PFCIRM118_06895	groS1(groES1) (hsp10)	10 kDa chaperonin 1 (Protein Cpn10 1) (groES protein 1) (Heat shock 10 1)	PFCIRM119_10980	groS1(groES1) (hsp10)	10 kDa chaperonin 1 (Protein Cpn10 1) (groES protein 1) (Heat shock 10 1)	PFCIRM121_06260	groS1(groES1) (hsp10)	10 kDa chaperonin 1 (Protein Cpn10 1) (groES protein 1) (Heat shock 10 1)	PFCIRM122_08185	groS1(groES1) (hsp10)	10 kDa chaperonin 1 (Protein Cpn10 1) (groES protein 1) (Heat shock 10 1)	PFCIRM123_07965	groS1(groES1) (hsp10)	10 kDa chaperonin 1 (Protein Cpn10 1) (groES protein 1) (Heat shock 10 1)	PFCIRM125_11935	groS1(groES1) (hsp10)	10 kDa chaperonin 1 (Protein Cpn10 1) (groES protein 1) (Heat shock 10 1)	PFCIRM127_09740	groS1(groES1) (hsp10)	10 kDa chaperonin 1 (Protein Cpn10 1) (groES protein 1) (Heat shock 10 1)	PFCIRM129_07840	groS1(groES1) (hsp10)	10 kDa chaperonin 1 (Protein Cpn10 1) (groES protein 1) (Heat shock 10 1)	PFCIRM131_12185	groS1(groES1) (hsp10)	10 kDa chaperonin 1 (Protein Cpn10 1) (groES protein 1) (Heat shock 10 1)	PFCIRM134_05585	groS1(groES1) (hsp10)	10 kDa chaperonin 1 (Protein Cpn10 1) (groES protein 1) (Heat shock 10 1)	PFCIRM135_08230	groS1(groES1) (hsp10)	10 kDa chaperonin 1 (Protein Cpn10 1) (groES protein 1) (Heat shock 10 1)	PFCIRM136_04920	groS1(groES1) (hsp10)	10 kDa chaperonin 1 (Protein Cpn10 1) (groES protein 1) (Heat shock 10 1)	PFCIRM138_11015	groS1(groES1) (hsp10)	10 kDa chaperonin 1 (Protein Cpn10 1) (groES protein 1) (Heat shock 10 1)
cluster_12407	-0.108154	0.359286	-0.301026	0.768102	0.921988	1	ACCESSORY													PFCIRM122_05345		Hypothetical protein
cluster_1241	0	0	0	1	0.939321	1	CORE	PFCIRM1025_04895	NhaA	sodium:proton antiporter	PFCIRM118_02835	NhaA	sodium:proton antiporter	PFCIRM119_06480	NhaA	sodium:proton antiporter	PFCIRM121_01930	NhaA	sodium:proton antiporter	PFCIRM122_03825	NhaA	sodium:proton antiporter	PFCIRM123_04380	NhaA	sodium:proton antiporter	PFCIRM125_00650	NhaA	sodium:proton antiporter	PFCIRM127_11715	NhaA	sodium:proton antiporter	PFCIRM129_00870	NhaA	sodium:proton antiporter	PFCIRM131_00220	NhaA	sodium:proton antiporter	PFCIRM134_01290	NhaA	sodium:proton antiporter	PFCIRM135_02385	NhaA	sodium:proton antiporter	PFCIRM136_01635	NhaA	sodium:proton antiporter	PFCIRM138_08645	NhaA	sodium:proton antiporter
cluster_12410	-0.108154	0.359286	-0.301026	0.768102	0.921988	1	ACCESSORY													PFCIRM122_08515		Protein of unknown function
cluster_1242	0	0	0	1	0.939321	1	CORE	PFCIRM1025_03120		transferase	PFCIRM118_02920		transferase	PFCIRM119_06565		transferase	PFCIRM121_02015		transferase	PFCIRM122_03735		transferase	PFCIRM123_09310		transferase	PFCIRM125_00565		transferase	PFCIRM127_11630		transferase	PFCIRM129_00955		transferase	PFCIRM131_06000		transferase	PFCIRM134_01205		transferase	PFCIRM135_09905		transferase	PFCIRM136_01545		transferase	PFCIRM138_08315		transferase
cluster_12422	-0.108154	0.359286	-0.301026	0.768102	0.921988	1	ACCESSORY													PFCIRM122_07530		Hypothetical protein
cluster_12423	-0.108154	0.359286	-0.301026	0.768102	0.921988	1	ACCESSORY													PFCIRM122_06505		Transcriptional regulator PadR family
cluster_12434	-0.108154	0.359286	-0.301026	0.768102	0.921988	1	ACCESSORY													PFCIRM122_03170		Cell envelope-related transcriptional attenuator
cluster_12436	-0.108154	0.359286	-0.301026	0.768102	0.921988	1	ACCESSORY													PFCIRM122_10225	rpsR	30S ribosomal protein S18
cluster_1244	0	0	0	1	0.939321	1	CORE	PFCIRM1025_07925	dnaN	DNA polymerase III, beta chain	PFCIRM118_00730	dnaN	DNA polymerase III, beta chain	PFCIRM119_05995	dnaN	DNA polymerase III, beta chain	PFCIRM121_07940	dnaN	DNA polymerase III, beta chain	PFCIRM122_10805	dnaN	DNA polymerase III, beta chain	PFCIRM123_06360	dnaN	DNA polymerase III, beta chain	PFCIRM125_00150	dnaN	DNA polymerase III, beta chain	PFCIRM127_04350	dnaN	DNA polymerase III, beta chain	PFCIRM129_05475	dnaN	DNA polymerase III, beta chain	PFCIRM131_02940	dnaN	DNA polymerase III, beta chain	PFCIRM134_01965	dnaN	DNA polymerase III, beta chain	PFCIRM135_07995	dnaN	DNA polymerase III, beta chain	PFCIRM136_00180	dnaN	DNA polymerase III, beta chain	PFCIRM138_04255	dnaN	DNA polymerase III, beta chain
cluster_12445	-0.108154	0.359286	-0.301026	0.768102	0.921988	1	ACCESSORY													PFCIRM122_07305		membrane protein
cluster_12446	-0.108154	0.359286	-0.301026	0.768102	0.921988	1	ACCESSORY													PFCIRM122_04335	rplY	Ribosomal protein L25
cluster_1245	0.120547	0.365345	0.329955	0.746631	0.919863	1	ACCESSORY	PFCIRM1025_00795		ABC transporter, ATP-binding component				PFCIRM119_10610		ABC transporter, ATP-binding component	PFCIRM121_05925		ABC transporter, ATP-binding component	PFCIRM122_08555		ABC transporter, ATP-binding component	PFCIRM123_03385		ABC transporter, ATP-binding component	PFCIRM125_11565		ABC transporter, ATP-binding component	PFCIRM127_06075		ABC transporter, ATP-binding component	PFCIRM129_07465		ABC transporter, ATP-binding component	PFCIRM131_00490		ABC transporter, ATP-binding component	PFCIRM134_05970		ABC transporter, ATP-binding component	PFCIRM135_09375		ABC transporter, ATP-binding component	PFCIRM136_04545		ABC transporter, ATP-binding component	PFCIRM138_11405		ABC transporter, ATP-binding component
cluster_12459	-0.108154	0.359286	-0.301026	0.768102	0.921988	1	ACCESSORY													PFCIRM122_12215		Hypothetical protein
cluster_1246	0	0	0	1	0.939321	1	CORE	PFCIRM1025_04480	valS	Valyl-tRNA synthetase (Valine--tRNA ligase) (ValRS)	PFCIRM118_11945	valS	Valyl-tRNA synthetase (Valine--tRNA ligase) (ValRS)	PFCIRM119_09665	valS	Valyl-tRNA synthetase (Valine--tRNA ligase) (ValRS)	PFCIRM121_11805	valS	Valyl-tRNA synthetase (Valine--tRNA ligase) (ValRS)	PFCIRM122_02680	valS	Valyl-tRNA synthetase (Valine--tRNA ligase) (ValRS)	PFCIRM123_02075	valS	Valyl-tRNA synthetase (Valine--tRNA ligase) (ValRS)	PFCIRM125_11000	valS	Valyl-tRNA synthetase (Valine--tRNA ligase) (ValRS)	PFCIRM127_03805	valS	Valyl-tRNA synthetase (Valine--tRNA ligase) (ValRS)	PFCIRM129_06900	valS	Valyl-tRNA synthetase (Valine--tRNA ligase) (ValRS)	PFCIRM131_04765	valS	Valyl-tRNA synthetase (Valine--tRNA ligase) (ValRS)	PFCIRM134_12160	valS	Valyl-tRNA synthetase (Valine--tRNA ligase) (ValRS)	PFCIRM135_11980	valS	Valyl-tRNA synthetase (Valine--tRNA ligase) (ValRS)	PFCIRM136_06440	valS	Valyl-tRNA synthetase (Valine--tRNA ligase) (ValRS)	PFCIRM138_11985	valS	Valyl-tRNA synthetase (Valine--tRNA ligase) (ValRS)
cluster_12464	-0.108154	0.359286	-0.301026	0.768102	0.921988	1	ACCESSORY													PFCIRM122_08775
cluster_12470	-0.20747	0.170336	-1.21801	0.244625	0.775784	1	ACCESSORY													PFCIRM122_12190		Protein of unknown function							PFCIRM127_07025		Protein of unknown function																PFCIRM138_01255		Protein of unknown function
cluster_12475	-0.108154	0.359286	-0.301026	0.768102	0.921988	1	ACCESSORY													PFCIRM122_00045		Hypothetical protein
cluster_12477	-0.108154	0.359286	-0.301026	0.768102	0.921988	1	ACCESSORY													PFCIRM122_08770		Putative uncharacterized protein
cluster_1248	0.385313	0.280083	1.37571	0.191891	0.723723	1	ACCESSORY	PFCIRM1025_10230	htrA2	secreted serine protease, trypsin-like serine proteases
cluster_12481	-0.108154	0.359286	-0.301026	0.768102	0.921988	1	ACCESSORY													PFCIRM122_03340		Hypothetical secreted protein
cluster_12482	-0.108154	0.359286	-0.301026	0.768102	0.921988	1	ACCESSORY													PFCIRM122_04255		Hypothetical secreted protein
cluster_1249	0	0	0	1	0.939321	1	CORE	PFCIRM1025_09610	tpi2	Triosephosphate isomerase 2 (EC 5.3.1.1)	PFCIRM118_01270	tpi2	Triosephosphate isomerase 2 (EC 5.3.1.1)	PFCIRM119_05680	tpi2	Triosephosphate isomerase 2 (EC 5.3.1.1)	PFCIRM121_05445	tpi2	Triosephosphate isomerase 2 (EC 5.3.1.1)	PFCIRM122_05895	tpi2	Triosephosphate isomerase 2 (EC 5.3.1.1)	PFCIRM123_03825	tpi2	Triosephosphate isomerase 2 (EC 5.3.1.1)	PFCIRM125_05950	tpi2	Triosephosphate isomerase 2 (EC 5.3.1.1)	PFCIRM127_07395	tpi2	Triosephosphate isomerase 2 (EC 5.3.1.1)	PFCIRM129_05290	tpi2	Triosephosphate isomerase 2 (EC 5.3.1.1)	PFCIRM131_04465	tpi2	Triosephosphate isomerase 2 (EC 5.3.1.1)	PFCIRM134_02670	tpi2	Triosephosphate isomerase 2 (EC 5.3.1.1)	PFCIRM135_01180	tpi2	Triosephosphate isomerase 2 (EC 5.3.1.1)	PFCIRM136_07550	tpi2	Triosephosphate isomerase 2 (EC 5.3.1.1)	PFCIRM138_04625	tpi2	Triosephosphate isomerase 2 (EC 5.3.1.1)
cluster_12492	-0.108154	0.359286	-0.301026	0.768102	0.921988	1	ACCESSORY													PFCIRM122_04735		Hypothetical protein
cluster_12499	-0.108154	0.359286	-0.301026	0.768102	0.921988	1	ACCESSORY													PFCIRM122_06540		Hypothetical membrane protein
cluster_125	0.11851	0.369472	0.320754	0.753437	0.920549	1	ACCESSORY	PFCIRM1025_07330		metal dependant hydrolase	PFCIRM118_02370		metal dependant hydrolase	PFCIRM119_08835		metal dependant hydrolase	PFCIRM121_09100		metal dependant hydrolase	PFCIRM122_05605		metal dependant hydrolase	PFCIRM123_01515		metal dependant hydrolase	PFCIRM125_10170		metal dependant hydrolase				PFCIRM129_02905		metal dependant hydrolase	PFCIRM131_01225		metal dependant hydrolase	PFCIRM134_11105		metal dependant hydrolase	PFCIRM135_04740		metal dependant hydrolase	PFCIRM136_10220		metal dependant hydrolase	PFCIRM138_10215		metal dependant hydrolase
cluster_12501	-0.108154	0.359286	-0.301026	0.768102	0.921988	1	ACCESSORY													PFCIRM122_10465		Binding-protein-dependent transport systems inner membrane component
cluster_12507	-0.134418	0.259594	-0.517801	0.613198	0.903485	1	ACCESSORY													PFCIRM122_07310	marR1	Transcriptional regulator, MarR family
cluster_1251	0.385313	0.280083	1.37571	0.191891	0.723723	1	ACCESSORY	PFCIRM1025_12305		S-layer domain protein domain protein
cluster_12512	-0.108154	0.359286	-0.301026	0.768102	0.921988	1	ACCESSORY													PFCIRM122_01470		Hypothetical protein
cluster_1252	0.382502	0.120053	3.1861	0.00706626	0.0604434	0.185315	ACCESSORY	PFCIRM1025_06670	htrA1	Trypsin-like serine protease				PFCIRM119_05305	htrA1	Trypsin-like serine protease	PFCIRM121_10565	htrA1	Trypsin-like serine protease	PFCIRM122_05340	htrA1	Trypsin-like serine protease	PFCIRM123_05540	htrA1	Trypsin-like serine protease	PFCIRM125_02600	htrA1	Trypsin-like serine protease				PFCIRM129_06325	htrA1	Trypsin-like serine protease										PFCIRM136_10665	htrA1	Trypsin-like serine protease
cluster_12521	-0.108154	0.359286	-0.301026	0.768102	0.921988	1	ACCESSORY													PFCIRM122_11905		Protein of unknown function
cluster_12534	-0.108154	0.359286	-0.301026	0.768102	0.921988	1	ACCESSORY													PFCIRM122_04475		Hypothetical protein
cluster_12543	-0.108154	0.359286	-0.301026	0.768102	0.921988	1	ACCESSORY													PFCIRM122_08760		Putative helicase
cluster_12545	-0.108154	0.359286	-0.301026	0.768102	0.921988	1	ACCESSORY													PFCIRM122_04865		Hypothetical membrane protein
cluster_12555	-0.108154	0.359286	-0.301026	0.768102	0.921988	1	ACCESSORY													PFCIRM122_02545		Membrane protein
cluster_12558	-0.0885046	0.251889	-0.351363	0.730882	0.918229	1	ACCESSORY													PFCIRM122_02425		Putative uncharacterized protein
cluster_1256	0.385313	0.280083	1.37571	0.191891	0.723723	1	ACCESSORY	PFCIRM1025_04810		BioY family protein. Membrane protein
cluster_12565	-0.108154	0.359286	-0.301026	0.768102	0.921988	1	ACCESSORY													PFCIRM122_12415		Hypothetical protein
cluster_12569	-0.108154	0.359286	-0.301026	0.768102	0.921988	1	ACCESSORY													PFCIRM122_08985		Protein of unknown function
cluster_1257	0.385313	0.280083	1.37571	0.191891	0.723723	1	ACCESSORY	PFCIRM1025_02590		transcription initiation factor
cluster_12573	-0.108154	0.359286	-0.301026	0.768102	0.921988	1	ACCESSORY													PFCIRM122_01160	moaE2/ moaE	Molybdopterin synthase MoaE, Molybdenum cofactor biosynthesis protein E 2
cluster_12574	-0.0885046	0.251889	-0.351363	0.730882	0.918229	1	ACCESSORY													PFCIRM122_02390		Putative ATP/GTP-binding protein
cluster_1258	0.385313	0.280083	1.37571	0.191891	0.723723	1	ACCESSORY	PFCIRM1025_06785		Protein of unknown function
cluster_12580	-0.108154	0.359286	-0.301026	0.768102	0.921988	1	ACCESSORY													PFCIRM122_02325		Hypothetical protein
cluster_12585	-0.108154	0.359286	-0.301026	0.768102	0.921988	1	ACCESSORY													PFCIRM122_09780		Surface-anchored fimbrial subunit
cluster_12589	-0.108154	0.359286	-0.301026	0.768102	0.921988	1	ACCESSORY													PFCIRM122_02565		Transcriptional regulator
cluster_1259	0.385313	0.280083	1.37571	0.191891	0.723723	1	ACCESSORY	PFCIRM1025_12440		Hypothetical protein
cluster_12591	-0.108154	0.359286	-0.301026	0.768102	0.921988	1	ACCESSORY													PFCIRM122_08385		Hypothetical protein
cluster_12596	-0.108154	0.359286	-0.301026	0.768102	0.921988	1	ACCESSORY													PFCIRM122_04695	cas1	CRISPR-associated endonuclease Cas1, ECOLI subtype
cluster_12599	-0.108154	0.359286	-0.301026	0.768102	0.921988	1	ACCESSORY													PFCIRM122_03960		von Willebrand factor type A domain protein
cluster_126	0	0	0	1	0.939321	1	CORE	PFCIRM1025_08190		BP protein of metallic cation (Zn2+ Mn2+) ABC transporter	PFCIRM118_09775		BP protein of metallic cation (Zn2+ Mn2+) ABC transporter	PFCIRM119_09210		BP protein of metallic cation (Zn2+ Mn2+) ABC transporter	PFCIRM121_08730		BP protein of metallic cation (Zn2+ Mn2+) ABC transporter	PFCIRM122_06170		BP protein of metallic cation (Zn2+ Mn2+) ABC transporter	PFCIRM123_01895		BP protein of metallic cation (Zn2+ Mn2+) ABC transporter	PFCIRM125_10555		BP protein of metallic cation (Zn2+ Mn2+) ABC transporter	PFCIRM127_08195		BP protein of metallic cation (Zn2+ Mn2+) ABC transporter	PFCIRM129_03285		ABC-transporter metal-binding lipoprotein	PFCIRM131_05275		BP protein of metallic cation (Zn2+ Mn2+) ABC transporter	PFCIRM134_10725		BP protein of metallic cation (Zn2+ Mn2+) ABC transporter	PFCIRM135_04310		BP protein of metallic cation (Zn2+ Mn2+) ABC transporter	PFCIRM136_07325		BP protein of metallic cation (Zn2+ Mn2+) ABC transporter	PFCIRM138_09845		BP protein of metallic cation (Zn2+ Mn2+) ABC transporter
cluster_1261	0	0	0	1	0.939321	1	CORE	PFCIRM1025_08670		Hypothetical protein	PFCIRM118_00780		Hypothetical protein	PFCIRM119_05955		Hypothetical protein	PFCIRM121_05865		Hypothetical protein	PFCIRM122_10855		Hypothetical protein	PFCIRM123_09470		Hypothetical protein	PFCIRM125_06225		Hypothetical protein	PFCIRM127_09785		Hypothetical protein	PFCIRM129_03450		Hypothetical protein	PFCIRM131_02900		Hypothetical protein	PFCIRM134_01920		Hypothetical protein	PFCIRM135_00195		Hypothetical protein	PFCIRM136_12320		Hypothetical protein	PFCIRM138_03875		Hypothetical protein
cluster_1262	0	0	0	1	0.939321	1	CORE	PFCIRM1025_03425		HIT family protein	PFCIRM118_08570		HIT family protein	PFCIRM119_02850		HIT family protein	PFCIRM121_04140		HIT family protein	PFCIRM122_01605		HIT family protein	PFCIRM123_00105		Histidine triad family protein	PFCIRM125_08985		HIT family protein	PFCIRM127_02010		HIT family protein	PFCIRM129_04555		HIT family protein	PFCIRM131_03045		HIT family protein	PFCIRM134_07720		HIT family protein	PFCIRM135_05790		HIT family protein	PFCIRM136_11585		HIT family protein	PFCIRM138_02865		HIT family protein
cluster_12620	-0.108154	0.359286	-0.301026	0.768102	0.921988	1	ACCESSORY													PFCIRM122_08730	araC1	Helix-turn-helix, AraC type
cluster_12621	-0.108154	0.359286	-0.301026	0.768102	0.921988	1	ACCESSORY													PFCIRM122_07345		Hypothetical protein
cluster_12623	-0.195834	0.258715	-0.756946	0.46243	0.874288	1	ACCESSORY													PFCIRM122_08665	ppx5	Exopolyphosphatase
cluster_1263	0.0779597	0.128722	0.605646	0.555059	0.894012	1	ACCESSORY	PFCIRM1025_10340		ABC-type transporter, permease component										PFCIRM122_07780		ABC-type transporter, permease component	PFCIRM123_03990		ABC-type transporter, permease component	PFCIRM125_02825		ABC-type transporter, permease component										PFCIRM134_11700		ABC-type transporter, permease component				PFCIRM136_06865		ABC-type transporter, permease component	PFCIRM138_06470		ABC-type transporter, permease component
cluster_1264	0	0	0	1	0.939321	1	CORE	PFCIRM1025_03060	rpsL	30S ribosomal protein S12	PFCIRM118_01850	rpsL	30S ribosomal protein S12	PFCIRM119_11435	rpsL	30S ribosomal protein S12	PFCIRM121_11130	rpsL	30S ribosomal protein S12	PFCIRM122_06725	rpsL	30S ribosomal protein S12	PFCIRM123_08415	rpsL	30S ribosomal protein S12	PFCIRM125_04670	rpsL	30S ribosomal protein S12	PFCIRM127_09300	rpsL	30S ribosomal protein S12	PFCIRM129_08290	rpsL	30S ribosomal protein S12	PFCIRM131_11850	rpsL	30S ribosomal protein S12	PFCIRM134_09530	rpsL	30S ribosomal protein S12	PFCIRM135_08670	rpsL	30S ribosomal protein S12	PFCIRM136_05365	rpsL	30S ribosomal protein S12	PFCIRM138_08780	rpsL	30S ribosomal protein S12
cluster_12641	-0.108154	0.359286	-0.301026	0.768102	0.921988	1	ACCESSORY													PFCIRM122_00115		Hypothetical protein
cluster_12652	-0.195834	0.258715	-0.756946	0.46243	0.874288	1	ACCESSORY													PFCIRM122_08765	traA	Putative conjugal transfer protein, Dtr system
cluster_12658	-0.108154	0.359286	-0.301026	0.768102	0.921988	1	ACCESSORY													PFCIRM122_00225		Protein of unknown function
cluster_12661	0.248792	0.251605	0.98882	0.340597	0.833333	1	ACCESSORY													PFCIRM122_08860		TIR protein																			PFCIRM135_04510		TIR protein	PFCIRM136_10455		TIR protein
cluster_12663	-0.108154	0.359286	-0.301026	0.768102	0.921988	1	ACCESSORY													PFCIRM122_01465		Protein of unknown function
cluster_12666	-0.0882623	0.251817	-0.350502	0.731513	0.918296	1	ACCESSORY													PFCIRM122_00120	pf774	Putative carboxylic ester hydrolase
cluster_1267	0.130229	0.408669	0.318666	0.754985	0.920704	1	ACCESSORY	PFCIRM1025_08980		Binding-protein-dependent transport systems inner membrane component	PFCIRM118_00195		Binding-protein-dependent transport systems inner membrane component	PFCIRM119_03560		Binding-protein-dependent transport systems inner membrane component	PFCIRM121_03500		Binding-protein-dependent transport systems inner membrane component	PFCIRM122_10020		Binding-protein-dependent transport systems inner membrane component	PFCIRM123_00755		Binding-protein-dependent transport systems inner membrane component	PFCIRM125_09545		Binding-protein-dependent transport systems inner membrane component	PFCIRM127_02660		Binding-protein-dependent transport systems inner membrane component	PFCIRM129_09705		Binding-protein-dependent transport systems inner membrane component	PFCIRM131_02390		Binding-protein-dependent transport systems inner membrane component				PFCIRM135_06440		Binding-protein-dependent transport systems inner membrane component	PFCIRM136_10930		Binding-protein-dependent transport systems inner membrane component	PFCIRM138_03530		Binding-protein-dependent transport systems inner membrane component
cluster_12675	-0.108154	0.359286	-0.301026	0.768102	0.921988	1	ACCESSORY													PFCIRM122_07240	gnuT	Gluconate permease GnuT
cluster_12676	-0.108154	0.359286	-0.301026	0.768102	0.921988	1	ACCESSORY													PFCIRM122_07990	rplQ	50S ribosomal protein L17
cluster_12677	-0.0885046	0.251889	-0.351363	0.730882	0.918229	1	ACCESSORY													PFCIRM122_02395	ppx5	Exopolyphosphatase
cluster_12681	-0.108154	0.359286	-0.301026	0.768102	0.921988	1	ACCESSORY													PFCIRM122_08535		Hypothetical protein
cluster_12684	-0.108154	0.359286	-0.301026	0.768102	0.921988	1	ACCESSORY													PFCIRM122_05845	rplV	50S ribosomal protein L22
cluster_12696	-0.108154	0.359286	-0.301026	0.768102	0.921988	1	ACCESSORY													PFCIRM122_08115		Hypothetical protein
cluster_127	0	0	0	1	0.939321	1	CORE	PFCIRM1025_03385	pnpA	Polyribonucleotide nucleotidyltransferase (Polynucleotide phosphorylase) (PNPase) (Guanosine pentaphosphate synthetase)	PFCIRM118_03690	pnpA	Polyribonucleotide nucleotidyltransferase (Polynucleotide phosphorylase) (PNPase) (Guanosine pentaphosphate synthetase)	PFCIRM119_01585	pnpA	Polyribonucleotide nucleotidyltransferase (Polynucleotide phosphorylase) (PNPase) (Guanosine pentaphosphate synthetase)	PFCIRM121_01710	pnpA	Polyribonucleotide nucleotidyltransferase (Polynucleotide phosphorylase) (PNPase) (Guanosine pentaphosphate synthetase)	PFCIRM122_12135	pnpA	Polyribonucleotide nucleotidyltransferase (Polynucleotide phosphorylase) (PNPase) (Guanosine pentaphosphate synthetase)	PFCIRM123_09855	pnpA	Polyribonucleotide nucleotidyltransferase (Polynucleotide phosphorylase) (PNPase) (Guanosine pentaphosphate synthetase)	PFCIRM125_07390	pnpA	Polyribonucleotide nucleotidyltransferase (Polynucleotide phosphorylase) (PNPase) (Guanosine pentaphosphate synthetase)	PFCIRM127_06965	pnpA	Polyribonucleotide nucleotidyltransferase (Polynucleotide phosphorylase) (PNPase) (Guanosine pentaphosphate synthetase)	PFCIRM129_10980	pnpA	Polyribonucleotide nucleotidyltransferase (Polynucleotide phosphorylase) (PNPase) (Guanosine pentaphosphate synthetase)	PFCIRM131_07165	pnpA	Polyribonucleotide nucleotidyltransferase (Polynucleotide phosphorylase) (PNPase) (Guanosine pentaphosphate synthetase)	PFCIRM134_03415	pnpA	Polyribonucleotide nucleotidyltransferase (Polynucleotide phosphorylase) (PNPase) (Guanosine pentaphosphate synthetase)	PFCIRM135_10335	pnpA	Polyribonucleotide nucleotidyltransferase (Polynucleotide phosphorylase) (PNPase) (Guanosine pentaphosphate synthetase)	PFCIRM136_09210	pnpA	Polyribonucleotide nucleotidyltransferase (Polynucleotide phosphorylase) (PNPase) (Guanosine pentaphosphate synthetase)	PFCIRM138_01310	pnpA	Polyribonucleotide nucleotidyltransferase (Polynucleotide phosphorylase) (PNPase) (Guanosine pentaphosphate synthetase)
cluster_1270	0.288025	0.181606	1.58599	0.136487	0.636388	1	ACCESSORY	PFCIRM1025_11055		Hypothetical protein	PFCIRM118_10755		Hypothetical protein	PFCIRM119_00345		Hypothetical protein	PFCIRM121_06825		Hypothetical protein				PFCIRM123_02570		protein of unknown function	PFCIRM125_08200		Hypothetical protein				PFCIRM129_01190		Hypothetical protein	PFCIRM131_09005		Hypothetical protein	PFCIRM134_08295		Hypothetical protein	PFCIRM135_06725		Hypothetical protein
cluster_12701	-0.108154	0.359286	-0.301026	0.768102	0.921988	1	ACCESSORY													PFCIRM122_02635		Hypothetical membrane protein
cluster_12705	-0.108154	0.359286	-0.301026	0.768102	0.921988	1	ACCESSORY													PFCIRM122_07975	rpsK	30S ribosomal protein S11
cluster_12707	-0.108154	0.359286	-0.301026	0.768102	0.921988	1	ACCESSORY													PFCIRM122_03950		Putative uncharacterized protein
cluster_1271	0	0	0	1	0.939321	1	CORE	PFCIRM1025_03510		Hypothetical protein	PFCIRM118_08655		Hypothetical protein	PFCIRM119_02935		Hypothetical protein	PFCIRM121_04055		Hypothetical protein	PFCIRM122_01690		Hypothetical protein	PFCIRM123_00190		Hypothetical protein	PFCIRM125_08900		Hypothetical protein	PFCIRM127_02095		Hypothetical protein	PFCIRM129_04470		Hypothetical protein	PFCIRM131_03130		Hypothetical protein	PFCIRM134_07635		Hypothetical protein	PFCIRM135_05875		Hypothetical protein	PFCIRM136_11500		Hypothetical protein	PFCIRM138_02950		Hypothetical protein
cluster_12716	-0.195834	0.258715	-0.756946	0.46243	0.874288	1	ACCESSORY													PFCIRM122_08710		Putative uncharacterized protein
cluster_1272	0.495593	0.257451	1.925	0.0761356	0.457665	1	ACCESSORY	PFCIRM1025_12555		Protein of unknown function													PFCIRM123_04485		Protein of unknown function																			PFCIRM136_02915		Protein of unknown function
cluster_12723	-0.108154	0.359286	-0.301026	0.768102	0.921988	1	ACCESSORY													PFCIRM122_11860		Hypothetical protein
cluster_12727	-0.108154	0.359286	-0.301026	0.768102	0.921988	1	ACCESSORY													PFCIRM122_05675		Permease protein of oligopeptide ABC transporter
cluster_12728	-0.108154	0.359286	-0.301026	0.768102	0.921988	1	ACCESSORY													PFCIRM122_01385	ribH	6,7-dimethyl-8-ribityllumazine synthase (Riboflavin synthase beta chain)
cluster_1273	0.194644	0.22522	0.864242	0.402945	0.857166	1	ACCESSORY	PFCIRM1025_11985		Putative uncharacterized protein
cluster_12731	-0.108154	0.359286	-0.301026	0.768102	0.921988	1	ACCESSORY													PFCIRM122_09745		Hypothetical protein
cluster_12732	-0.108154	0.359286	-0.301026	0.768102	0.921988	1	ACCESSORY													PFCIRM122_03580		Protein of unknown function
cluster_1274	0	0	0	1	0.939321	1	CORE	PFCIRM1025_03750		GatB_Yqey, GatB/Yqey	PFCIRM118_02545		GatB_Yqey, GatB/Yqey	PFCIRM119_09010		GatB_Yqey, GatB/Yqey	PFCIRM121_08930		GatB_Yqey, GatB/Yqey	PFCIRM122_05435		GatB_Yqey, GatB/Yqey	PFCIRM123_01690		GatB_Yqey, GatB/Yqey	PFCIRM125_10345		GatB_Yqey, GatB/Yqey	PFCIRM127_07990		GatB_Yqey, GatB/Yqey	PFCIRM129_03080		GatB_Yqey, GatB/Yqey	PFCIRM131_01405		GatB_Yqey, GatB/Yqey	PFCIRM134_10925		GatB_Yqey, GatB/Yqey	PFCIRM135_04565		GatB_Yqey, GatB/Yqey	PFCIRM136_10400		GatB_Yqey, GatB/Yqey	PFCIRM138_10045		GatB_Yqey, GatB/Yqey
cluster_12743	-0.108154	0.359286	-0.301026	0.768102	0.921988	1	ACCESSORY													PFCIRM122_04600	ltrA	Possible low temperature requirement protein A
cluster_1275	0	0	0	1	0.939321	1	CORE	PFCIRM1025_07540		Transcription termination factor Rho	PFCIRM118_02155		Transcription termination factor Rho	PFCIRM119_08620		Transcription termination factor Rho	PFCIRM121_00210		Transcription termination factor Rho	PFCIRM122_09360		Transcription termination factor Rho	PFCIRM123_01305		Transcription termination factor Rho	PFCIRM125_09950		Transcription termination factor Rho	PFCIRM127_03335		Transcription termination factor Rho	PFCIRM129_02685		Transcription termination factor Rho	PFCIRM131_01015		Transcription termination factor Rho	PFCIRM134_11320		Transcription termination factor Rho	PFCIRM135_04955		Transcription termination factor Rho	PFCIRM136_10005		Transcription termination factor Rho	PFCIRM138_10430		Transcription termination factor Rho
cluster_12754	-0.108154	0.359286	-0.301026	0.768102	0.921988	1	ACCESSORY													PFCIRM122_04575		Protein of unknown function
cluster_12755	-0.108154	0.359286	-0.301026	0.768102	0.921988	1	ACCESSORY													PFCIRM122_08695		Putative uncharacterized protein
cluster_12757	-0.22407	0.355444	-0.630395	0.539237	0.891098	1	ACCESSORY													PFCIRM122_09540	gtfF	Putative polysaccharide syntase
cluster_12768	-0.108154	0.359286	-0.301026	0.768102	0.921988	1	ACCESSORY													PFCIRM122_12385		Hypothetical protein
cluster_1277	0.385313	0.280083	1.37571	0.191891	0.723723	1	ACCESSORY	PFCIRM1025_08565		Hypothetical membrane protein
cluster_12770	-0.108154	0.359286	-0.301026	0.768102	0.921988	1	ACCESSORY													PFCIRM122_11105		Hypothetical protein
cluster_12777	-0.108154	0.359286	-0.301026	0.768102	0.921988	1	ACCESSORY													PFCIRM122_07970	rpsM	30S ribosomal protein S13
cluster_12780	-0.108154	0.359286	-0.301026	0.768102	0.921988	1	ACCESSORY													PFCIRM122_06095		Hypothetical protein
cluster_12781	-0.108154	0.359286	-0.301026	0.768102	0.921988	1	ACCESSORY													PFCIRM122_10950		ABC transporter
cluster_12786	-0.108154	0.359286	-0.301026	0.768102	0.921988	1	ACCESSORY													PFCIRM122_04740		Hypothetical protein
cluster_1279	0	0	0	1	0.939321	1	CORE	PFCIRM1025_00775	birA	BirA, Biotin-(acetyl-CoA carboxylase) ligase	PFCIRM118_07290	birA	BirA, Biotin-(acetyl-CoA carboxylase) ligase	PFCIRM119_10590	birA	BirA, Biotin-(acetyl-CoA carboxylase) ligase	PFCIRM121_05905	birA	BirA, Biotin-(acetyl-CoA carboxylase) ligase	PFCIRM122_08575	birA	BirA, Biotin-(acetyl-CoA carboxylase) ligase	PFCIRM123_03365	birA	BirA, Biotin-(acetyl-CoA carboxylase) ligase	PFCIRM125_11545	birA	BirA, Biotin-(acetyl-CoA carboxylase) ligase	PFCIRM127_06095	birA	BirA, Biotin-(acetyl-CoA carboxylase) ligase	PFCIRM129_07445	birA	BirA, Biotin-(acetyl-CoA carboxylase) ligase	PFCIRM131_00510	birA	BirA, Biotin-(acetyl-CoA carboxylase) ligase	PFCIRM134_05990	birA	BirA, Biotin-(acetyl-CoA carboxylase) ligase	PFCIRM135_09355	birA	BirA, Biotin-(acetyl-CoA carboxylase) ligase	PFCIRM136_04525	birA	BirA, Biotin-(acetyl-CoA carboxylase) ligase	PFCIRM138_11425	birA	BirA, Biotin-(acetyl-CoA carboxylase) ligase
cluster_128	0	0	0	1	0.939321	1	CORE	PFCIRM1025_08745	ahpF	Alkyl hydroperoxide reductase subunit F	PFCIRM118_01950	ahpF	Alkyl hydroperoxide reductase subunit F	PFCIRM119_11540	ahpF	Alkyl hydroperoxide reductase subunit F	PFCIRM121_11030	ahpF	Alkyl hydroperoxide reductase subunit F	PFCIRM122_06830	ahpF	Alkyl hydroperoxide reductase subunit F	PFCIRM123_08520	ahpF	Alkyl hydroperoxide reductase subunit F	PFCIRM125_04775	ahpF	Alkyl hydroperoxide reductase subunit F	PFCIRM127_09200	ahpF	Alkyl hydroperoxide reductase subunit F	PFCIRM129_08395	ahpF	Alkyl hydroperoxide reductase subunit F	PFCIRM131_11950	ahpF	Alkyl hydroperoxide reductase subunit F	PFCIRM134_09630	ahpF	Alkyl hydroperoxide reductase subunit F	PFCIRM135_08775	ahpF	Alkyl hydroperoxide reductase subunit F	PFCIRM136_05470	ahpF	Alkyl hydroperoxide reductase subunit F	PFCIRM138_05375	ahpF	Alkyl hydroperoxide reductase subunit F
cluster_1280	0	0	0	1	0.939321	1	CORE	PFCIRM1025_04635	dhaL	PTS-dependent dihydroxyacetone kinase, ADP-binding subunit DhaL	PFCIRM118_12100	dhaL	PTS-dependent dihydroxyacetone kinase, ADP-binding subunit DhaL	PFCIRM119_10215	dhaL	PTS-dependent dihydroxyacetone kinase, ADP-binding subunit DhaL	PFCIRM121_11655	dhaL	PTS-dependent dihydroxyacetone kinase, ADP-binding subunit DhaL	PFCIRM122_02490	dhaL	PTS-dependent dihydroxyacetone kinase, ADP-binding subunit DhaL	PFCIRM123_02995	dhaL	PTS-dependent dihydroxyacetone kinase, ADP-binding subunit DhaL	PFCIRM125_11175	dhaL	PTS-dependent dihydroxyacetone kinase, ADP-binding subunit DhaL	PFCIRM127_03960	dhaL	PTS-dependent dihydroxyacetone kinase, ADP-binding subunit DhaL	PFCIRM129_07075	dhaL	PTS-dependent dihydroxyacetone kinase, ADP-binding subunit DhaL	PFCIRM131_04610	dhaL	PTS-dependent dihydroxyacetone kinase, ADP-binding subunit DhaL	PFCIRM134_12010	dhaL	PTS-dependent dihydroxyacetone kinase, ADP-binding subunit DhaL	PFCIRM135_11805	dhaL	PTS-dependent dihydroxyacetone kinase, ADP-binding subunit DhaL	PFCIRM136_06595	dhaL	PTS-dependent dihydroxyacetone kinase, ADP-binding subunit DhaL	PFCIRM138_11830	dhaL	PTS-dependent dihydroxyacetone kinase, ADP-binding subunit DhaL
cluster_12802	-0.108154	0.359286	-0.301026	0.768102	0.921988	1	ACCESSORY													PFCIRM122_02540		Cytoplasmic protein
cluster_12804	-0.108154	0.359286	-0.301026	0.768102	0.921988	1	ACCESSORY													PFCIRM122_08745		Putative uncharacterized protein
cluster_12810	-0.108154	0.359286	-0.301026	0.768102	0.921988	1	ACCESSORY													PFCIRM122_05840	rpsC	30S ribosomal protein S3
cluster_12816	0.248792	0.251605	0.98882	0.340597	0.833333	1	ACCESSORY													PFCIRM122_08855		Hypothetical protein																			PFCIRM135_04505		Hypothetical protein	PFCIRM136_10460		Hypothetical protein
cluster_1282	0.167566	0.172271	0.972684	0.348263	0.836685	1	ACCESSORY	PFCIRM1025_10825						PFCIRM119_02140			PFCIRM121_09885			PFCIRM122_10280			PFCIRM123_12345			PFCIRM125_00940			PFCIRM127_07775																		PFCIRM138_05155
cluster_12826	-0.108154	0.359286	-0.301026	0.768102	0.921988	1	ACCESSORY													PFCIRM122_00870	bccp	Methylmalonyl-CoA carboxytransferase , 1.3S subunit (Transcarboxylase, 1.3S subunit). 123bp
cluster_12840	-0.108154	0.359286	-0.301026	0.768102	0.921988	1	ACCESSORY													PFCIRM122_10770		Multidrug resistance transporter, MFS superfamily protein
cluster_12846	-0.108154	0.359286	-0.301026	0.768102	0.921988	1	ACCESSORY													PFCIRM122_11430		Hypothetical protein
cluster_1285	0	0	0	1	0.939321	1	CORE	PFCIRM1025_09190	alaS	Alanyl-tRNA synthetase (Alanine--tRNA ligase) (AlaRS)	PFCIRM118_09005	alaS	Alanyl-tRNA synthetase (Alanine--tRNA ligase) (AlaRS)	PFCIRM119_03285	alaS	Alanyl-tRNA synthetase (Alanine--tRNA ligase) (AlaRS)	PFCIRM121_03705	alaS	Alanyl-tRNA synthetase (Alanine--tRNA ligase) (AlaRS)	PFCIRM122_02045	alaS	Alanyl-tRNA synthetase (Alanine--tRNA ligase) (AlaRS)	PFCIRM123_00540	alaS	Alanyl-tRNA synthetase (Alanine--tRNA ligase) (AlaRS)	PFCIRM125_08555	alaS	Alanyl-tRNA synthetase (Alanine--tRNA ligase) (AlaRS)	PFCIRM127_02445	alaS	Alanyl-tRNA synthetase (Alanine--tRNA ligase) (AlaRS)	PFCIRM129_04125	alaS	Alanyl-tRNA synthetase (Alanine--tRNA ligase) (AlaRS)	PFCIRM131_03490	alaS	Alanyl-tRNA synthetase (Alanine--tRNA ligase) (AlaRS)	PFCIRM134_07275	alaS	Alanyl-tRNA synthetase (Alanine--tRNA ligase) (AlaRS)	PFCIRM135_06225	alaS	Alanyl-tRNA synthetase (Alanine--tRNA ligase) (AlaRS)	PFCIRM136_11140	alaS	Alanyl-tRNA synthetase (Alanine--tRNA ligase) (AlaRS)	PFCIRM138_03310	alaS	Alanyl-tRNA synthetase (Alanine--tRNA ligase) (AlaRS)
cluster_12850	-0.108154	0.359286	-0.301026	0.768102	0.921988	1	ACCESSORY													PFCIRM122_03545		ABC transporter
cluster_12852	-0.108154	0.359286	-0.301026	0.768102	0.921988	1	ACCESSORY													PFCIRM122_07000	menA	1,4-dihydroxy-2-naphthoate octaprenyltransferase
cluster_12855	-0.108154	0.359286	-0.301026	0.768102	0.921988	1	ACCESSORY													PFCIRM122_09340		Sua5/YciO/YrdC/YwlC
cluster_12863	-0.154418	0.20899	-0.738877	0.472964	0.876898	1	ACCESSORY													PFCIRM122_07570		Protein of unknown function																						PFCIRM136_01100		Protein of unknown function
cluster_12864	-0.108154	0.359286	-0.301026	0.768102	0.921988	1	ACCESSORY													PFCIRM122_00005		Hypothetical protein
cluster_12869	-0.108154	0.359286	-0.301026	0.768102	0.921988	1	ACCESSORY													PFCIRM122_02345		Hypothetical protein
cluster_1287	0	0	0	1	0.939321	1	CORE	PFCIRM1025_02155	trxA4	Thioredoxine	PFCIRM118_06015	trxA4	Thioredoxine	PFCIRM119_05440	trxA4	Thioredoxine	PFCIRM121_08095	trxA4	Thioredoxine	PFCIRM122_09110	trxA4	Thioredoxine	PFCIRM123_10910	trxA4	Thioredoxine	PFCIRM125_02745	trxA4	Thioredoxine	PFCIRM127_11970	trxA4	Thioredoxine	PFCIRM129_06470	trxA4	Thioredoxine	PFCIRM131_10195	trxA4	Thioredoxine	PFCIRM134_09285	trxA4	Thioredoxine	PFCIRM135_07090	trxA4	Thioredoxine	PFCIRM136_02490	trxA4	Thioredoxine	PFCIRM138_00735	trxA4	Thioredoxine
cluster_12871	-0.108154	0.359286	-0.301026	0.768102	0.921988	1	ACCESSORY													PFCIRM122_03995		Putative uncharacterized protein
cluster_12872	-0.108154	0.359286	-0.301026	0.768102	0.921988	1	ACCESSORY													PFCIRM122_11300		Chloride channel
cluster_12875	-0.108154	0.359286	-0.301026	0.768102	0.921988	1	ACCESSORY													PFCIRM122_05145	tetR7	Regulatory protein, TetR
cluster_12876	-0.108154	0.359286	-0.301026	0.768102	0.921988	1	ACCESSORY													PFCIRM122_10910
cluster_1288	0.167566	0.172271	0.972684	0.348263	0.836685	1	ACCESSORY	PFCIRM1025_03860		3-beta hydroxysteroid dehydrogenase/isomerase				PFCIRM119_02205		3-beta hydroxysteroid dehydrogenase/isomerase	PFCIRM121_09825		3-beta hydroxysteroid dehydrogenase/isomerase	PFCIRM122_10340		3-beta hydroxysteroid dehydrogenase/isomerase	PFCIRM123_12285		3-beta hydroxysteroid dehydrogenase/isomerase	PFCIRM125_00880		3-beta hydroxysteroid dehydrogenase/isomerase	PFCIRM127_04755		3-beta hydroxysteroid dehydrogenase/isomerase																PFCIRM138_00810		3-beta hydroxysteroid dehydrogenase/isomerase
cluster_12880	-0.108154	0.359286	-0.301026	0.768102	0.921988	1	ACCESSORY													PFCIRM122_01420		Protein of unknown function
cluster_12881	-0.108154	0.359286	-0.301026	0.768102	0.921988	1	ACCESSORY													PFCIRM122_04300		Hypothetical protein
cluster_1289	0	0	0	1	0.939321	1	CORE	PFCIRM1025_08105		LMBE-related protein	PFCIRM118_04870		LMBE-related protein	PFCIRM119_04905		LMBE-related protein	PFCIRM121_10135		LMBE-related protein	PFCIRM122_04530		LMBE-related protein	PFCIRM123_06000		LMBE-related protein	PFCIRM125_02200		LMBE-related protein	PFCIRM127_05375		LMBE-related protein	PFCIRM129_05925		LMBE-related protein	PFCIRM131_09585		LMBE-related protein	PFCIRM134_08035		LMBE-related protein	PFCIRM135_07625		LMBE-related protein	PFCIRM136_03325		LMBE-related protein	PFCIRM138_07770		LMBE-related protein
cluster_12896	-0.167516	0.207761	-0.806294	0.434413	0.86677	1	ACCESSORY													PFCIRM122_00100		Putative uncharacterized protein																									PFCIRM138_09120		Hypothetical protein
cluster_129	0.50035	0.140352	3.56497	0.00339876	0.0223287	0.049535	ACCESSORY	PFCIRM1025_02295	parA	ParA																						PFCIRM129_09570		Protein of unknown function							PFCIRM135_00065	parA	ParA
cluster_1290	0	0	0	1	0.939321	1	CORE	PFCIRM1025_02945	rpsN1, rpsZ	30S ribosomal protein S14 type Z	PFCIRM118_06575	rpsN1, rpsZ	30S ribosomal protein S14 type Z	PFCIRM119_11315	rpsN1, rpsZ	30S ribosomal protein S14 type Z	PFCIRM121_11245	rpsN1, rpsZ	30S ribosomal protein S14 type Z	PFCIRM122_05800	rpsN1, rpsZ	30S ribosomal protein S14 type Z	PFCIRM123_08295	rpsN1, rpsZ	30S ribosomal protein S14 type Z	PFCIRM125_04550	rpsN1, rpsZ	30S ribosomal protein S14 type Z	PFCIRM127_09415	rpsN1, rpsZ	30S ribosomal protein S14 type Z	PFCIRM129_08170	rpsN1, rpsZ	30S ribosomal protein S14 type Z	PFCIRM131_11735	rpsN1, rpsZ	30S ribosomal protein S14 type Z	PFCIRM134_05250	rpsN1, rpsZ	30S ribosomal protein S14 type Z	PFCIRM135_08555	rpsN1, rpsZ	30S ribosomal protein S14 type Z	PFCIRM136_05245	rpsN1, rpsZ	30S ribosomal protein S14 type Z	PFCIRM138_08895	rpsN1, rpsZ	30S ribosomal protein S14 type Z
cluster_12906	-0.108154	0.359286	-0.301026	0.768102	0.921988	1	ACCESSORY													PFCIRM122_02720		Hypothetical protein
cluster_1291	0	0	0	1	0.939321	1	CORE	PFCIRM1025_08680	gyrA	DNA gyrase subunit A	PFCIRM118_00770	gyrA	DNA gyrase subunit A	PFCIRM119_05965	gyrA	DNA gyrase subunit A	PFCIRM121_05875	gyrA	DNA gyrase subunit A	PFCIRM122_10845	gyrA	DNA gyrase subunit A	PFCIRM123_09460	gyrA	DNA gyrase subunit A	PFCIRM125_06235	gyrA	DNA gyrase subunit A	PFCIRM127_09765	gyrA	DNA gyrase subunit A	PFCIRM129_03440	gyrA	DNA gyrase subunit A	PFCIRM131_02910	gyrA	DNA gyrase subunit A	PFCIRM134_01930	gyrA	DNA gyrase subunit A	PFCIRM135_00185	gyrA	DNA gyrase subunit A	PFCIRM136_12330	gyrA	DNA gyrase subunit A	PFCIRM138_03895	gyrA	DNA gyrase subunit A
cluster_12915	-0.108154	0.359286	-0.301026	0.768102	0.921988	1	ACCESSORY													PFCIRM122_07555		Putative uncharacterized protein
cluster_12916	-0.108154	0.359286	-0.301026	0.768102	0.921988	1	ACCESSORY													PFCIRM122_04510		Hypothetical membrane protein
cluster_1292	0	0	0	1	0.939321	1	CORE	PFCIRM1025_01525		ABC transporter, ATP-binding protein	PFCIRM118_03910		ABC transporter, ATP-binding protein	PFCIRM119_01325		ABC transporter, ATP-binding protein	PFCIRM121_01490		ABC transporter, ATP-binding protein	PFCIRM122_11910		ABC transporter, ATP-binding protein	PFCIRM123_10075		ABC transporter, ATP-binding protein	PFCIRM125_07135		ABC transporter, ATP-binding protein	PFCIRM127_06750		ABC transporter, ATP-binding protein	PFCIRM129_11240		ABC transporter, ATP-binding protein	PFCIRM131_07385		ABC transporter, ATP-binding protein	PFCIRM134_03635		ABC transporter, ATP-binding protein	PFCIRM135_10555		ABC transporter, ATP-binding protein	PFCIRM136_08990		ABC transporter, ATP-binding protein	PFCIRM138_01530		ABC transporter, ATP-binding protein
cluster_1294	0.12151	0.16553	0.734066	0.475794	0.87758	1	ACCESSORY	PFCIRM1025_10155	gatC1	PTS system, galactitol-specific IIC component				PFCIRM119_02760		PTS system Galactitol-specific IIC component																															PFCIRM138_09585		PTS system Galactitol-specific IIC component
cluster_12942	-0.108154	0.359286	-0.301026	0.768102	0.921988	1	ACCESSORY													PFCIRM122_00200		drug exporters of the RND superfamily
cluster_12949	-0.108154	0.359286	-0.301026	0.768102	0.921988	1	ACCESSORY													PFCIRM122_06670	ssb1	Single-stranded DNA-binding protein
cluster_12952	-0.108154	0.359286	-0.301026	0.768102	0.921988	1	ACCESSORY													PFCIRM122_06465	lacI2	Transcriptional regulator, LacI family protein
cluster_12964	-0.108154	0.359286	-0.301026	0.768102	0.921988	1	ACCESSORY													PFCIRM122_00235	fepD	Iron ABC transporter, permease protein
cluster_12967	-0.108154	0.359286	-0.301026	0.768102	0.921988	1	ACCESSORY													PFCIRM122_07515	serA	Phosphoglycerate dehydrogenase
cluster_1297	0.0900032	0.17024	0.528684	0.605833	0.902381	1	ACCESSORY	PFCIRM1025_11260	tetR2	Transcriptional regulator, TetR/AcrR family	PFCIRM118_10970	tetR2	Transcriptional regulator, TetR/AcrR family	PFCIRM119_03995	tetR2	Transcriptional regulator, TetR/AcrR family										PFCIRM125_08000	tetR2	Transcriptional regulator, TetR/AcrR family				PFCIRM129_09310	tetR2	Transcriptional regulator, TetR/AcrR family										PFCIRM136_07155	tetR2	Transcriptional regulator, TetR/AcrR family
cluster_1298	0.1246	0.143967	0.865477	0.402291	0.856952	1	ACCESSORY	PFCIRM1025_02245		Protein of unknown function																						PFCIRM129_09620		Protein of unknown function							PFCIRM135_00015		Protein of unknown function
cluster_12983	0.248792	0.251605	0.98882	0.340597	0.833333	1	ACCESSORY													PFCIRM122_05410		Putative TetR family transcriptional regulator																			PFCIRM135_04540		Putative TetR family transcriptional regulator	PFCIRM136_10425		Putative TetR family transcriptional regulator
cluster_1299	0	0	0	1	0.939321	1	CORE	PFCIRM1025_04390	nadD	Probable nicotinate-nucleotide adenylyltransferase	PFCIRM118_11845	nadD	Probable nicotinate-nucleotide adenylyltransferase	PFCIRM119_09545	nadD	Probable nicotinate-nucleotide adenylyltransferase	PFCIRM121_11925	nadD	Probable nicotinate-nucleotide adenylyltransferase	PFCIRM122_02800	nadD	Probable nicotinate-nucleotide adenylyltransferase	PFCIRM123_02195	nadD	Probable nicotinate-nucleotide adenylyltransferase	PFCIRM125_10890	nadD	Probable nicotinate-nucleotide adenylyltransferase	PFCIRM127_03705	nadD	Probable nicotinate-nucleotide adenylyltransferase	PFCIRM129_06805	nadD	Probable nicotinate-nucleotide adenylyltransferase	PFCIRM131_04890	nadD	Probable nicotinate-nucleotide adenylyltransferase	PFCIRM134_12280	nadD	Probable nicotinate-nucleotide adenylyltransferase	PFCIRM135_03980	nadD	Probable nicotinate-nucleotide adenylyltransferase	PFCIRM136_06335	nadD	Probable nicotinate-nucleotide adenylyltransferase	PFCIRM138_12100	nadD	Probable nicotinate-nucleotide adenylyltransferase
cluster_12990	0.167644	0.23436	0.715326	0.486915	0.88019	1	ACCESSORY													PFCIRM122_10085		Protein of unknown function	PFCIRM123_00820		Protein of unknown function
cluster_13005	0.248792	0.251605	0.98882	0.340597	0.833333	1	ACCESSORY													PFCIRM122_05415		Protein of unknown function																			PFCIRM135_04545		Protein of unknown function	PFCIRM136_10420		Protein of unknown function
cluster_13013	-0.108154	0.359286	-0.301026	0.768102	0.921988	1	ACCESSORY													PFCIRM122_09970		Putative uncharacterized protein
cluster_13017	-0.108154	0.359286	-0.301026	0.768102	0.921988	1	ACCESSORY													PFCIRM122_04015		Protein of unknown function
cluster_13019	-0.108154	0.359286	-0.301026	0.768102	0.921988	1	ACCESSORY													PFCIRM122_02265		CarB, Carbamoylphosphate synthase large subunit
cluster_1302	0	0	0	1	0.939321	1	CORE	PFCIRM1025_07620	atpC	ATP synthase epsilon chain (ATP synthase F1 sector epsilon subunit)	PFCIRM118_02080	atpC	ATP synthase epsilon chain (ATP synthase F1 sector epsilon subunit)	PFCIRM119_08545	atpC	ATP synthase epsilon chain (ATP synthase F1 sector epsilon subunit)	PFCIRM121_00290	atpC	ATP synthase epsilon chain (ATP synthase F1 sector epsilon subunit)	PFCIRM122_09285	atpC	ATP synthase epsilon chain (ATP synthase F1 sector epsilon subunit)	PFCIRM123_01230	atpC	ATP synthase epsilon chain (ATP synthase F1 sector epsilon subunit)	PFCIRM125_09870	atpC	ATP synthase epsilon chain (ATP synthase F1 sector epsilon subunit)	PFCIRM127_03260	atpC	ATP synthase epsilon chain (ATP synthase F1 sector epsilon subunit)	PFCIRM129_05140	atpC	ATP synthase epsilon chain (ATP synthase F1 sector epsilon subunit)	PFCIRM131_00935	atpC	ATP synthase epsilon chain (ATP synthase F1 sector epsilon subunit)	PFCIRM134_11405	atpC	ATP synthase epsilon chain (ATP synthase F1 sector epsilon subunit)	PFCIRM135_05035	atpC	ATP synthase epsilon chain (ATP synthase F1 sector epsilon subunit)	PFCIRM136_09925	atpC	ATP synthase epsilon chain (ATP synthase F1 sector epsilon subunit)	PFCIRM138_10515	atpC	ATP synthase epsilon chain (ATP synthase F1 sector epsilon subunit)
cluster_1303	0.167566	0.172271	0.972684	0.348263	0.836685	1	ACCESSORY	PFCIRM1025_10820		Possible death-on-curing protein				PFCIRM119_02145		Possible death-on-curing protein	PFCIRM121_09880		Possible death-on-curing protein	PFCIRM122_10285		Possible death-on-curing protein	PFCIRM123_12340		Possible death-on-curing protein	PFCIRM125_00935		Possible death-on-curing protein	PFCIRM127_07780		Possible death-on-curing protein																PFCIRM138_05160		Possible death-on-curing protein
cluster_13035	-0.0885046	0.251889	-0.351363	0.730882	0.918229	1	ACCESSORY													PFCIRM122_02385		Putative uncharacterized protein
cluster_13036	-0.108154	0.359286	-0.301026	0.768102	0.921988	1	ACCESSORY													PFCIRM122_03145	cpsA1	Cell envelope-related function transcriptional attenuator common domain
cluster_13038	-0.22407	0.355444	-0.630395	0.539237	0.891098	1	ACCESSORY													PFCIRM122_01250		Putative 8-amino-7-oxononanoate synthase
cluster_1304	0.198928	0.197666	1.00639	0.33239	0.829588	1	ACCESSORY	PFCIRM1025_11440		Dehydrogenase	PFCIRM118_06300		Dehydrogenase	PFCIRM119_07080		Dehydrogenase							PFCIRM123_07245		Dehydrogenase	PFCIRM125_02970		Dehydrogenase				PFCIRM129_05255		Dehydrogenase	PFCIRM131_10290		Dehydrogenase	PFCIRM134_02600		Dehydrogenase	PFCIRM135_02920		Dehydrogenase	PFCIRM136_02100		Dehydrogenase	PFCIRM138_00060		Dehydrogenase
cluster_13047	-0.215883	0.257207	-0.839336	0.416279	0.861401	1	ACCESSORY													PFCIRM122_09775		Cell surface protein with gram positive anchor domain																									PFCIRM138_07920		Surface-anchored fimbrial subunit
cluster_13050	-0.108154	0.359286	-0.301026	0.768102	0.921988	1	ACCESSORY													PFCIRM122_08755		Putative DNA methylase
cluster_13053	-0.108154	0.359286	-0.301026	0.768102	0.921988	1	ACCESSORY													PFCIRM122_01675		Ribonuclease_BN
cluster_13057	-0.108154	0.359286	-0.301026	0.768102	0.921988	1	ACCESSORY													PFCIRM122_02630	tig	Trigger factor (TF)
cluster_13058	-0.108154	0.359286	-0.301026	0.768102	0.921988	1	ACCESSORY													PFCIRM122_05380
cluster_1306	0.385313	0.280083	1.37571	0.191891	0.723723	1	ACCESSORY	PFCIRM1025_05170		Hypothetical protein
cluster_13060	-0.108154	0.359286	-0.301026	0.768102	0.921988	1	ACCESSORY													PFCIRM122_06685		Recombinase
cluster_13061	-0.108154	0.359286	-0.301026	0.768102	0.921988	1	ACCESSORY													PFCIRM122_01550		Hypothetical membrane protein
cluster_1307	0	0	0	1	0.939321	1	CORE	PFCIRM1025_04925		Hypothetical protein	PFCIRM118_02805		Hypothetical protein	PFCIRM119_06450		Hypothetical protein	PFCIRM121_01900		Hypothetical protein	PFCIRM122_03855		Hypothetical protein	PFCIRM123_04350		Hypothetical protein	PFCIRM125_00680		Hypothetical protein	PFCIRM127_11745		Hypothetical protein	PFCIRM129_00840		Hypothetical protein	PFCIRM131_00190		Hypothetical protein	PFCIRM134_01320		Hypothetical protein	PFCIRM135_02355		Hypothetical protein	PFCIRM136_01665		Hypothetical protein	PFCIRM138_08615		Hypothetical protein
cluster_13076	-0.108154	0.359286	-0.301026	0.768102	0.921988	1	ACCESSORY													PFCIRM122_11385		Hypothetical protein
cluster_1308	0.385313	0.280083	1.37571	0.191891	0.723723	1	ACCESSORY	PFCIRM1025_12445		Hypothetical secreted protein
cluster_13086	-0.108154	0.359286	-0.301026	0.768102	0.921988	1	ACCESSORY													PFCIRM122_07880		Protein of unknown function
cluster_13093	-0.108154	0.359286	-0.301026	0.768102	0.921988	1	ACCESSORY													PFCIRM122_07335		Protein of unknown function
cluster_13095	-0.108154	0.359286	-0.301026	0.768102	0.921988	1	ACCESSORY													PFCIRM122_07855		Non-ribosomal peptide synthetase/polyketide synthase
cluster_13096	-0.108154	0.359286	-0.301026	0.768102	0.921988	1	ACCESSORY													PFCIRM122_00240		Protein of unknown function
cluster_131	0	0	0	1	0.939321	1	CORE	PFCIRM1025_01725	glpK	Glycerol kinase (ATP:glycerol 3-phosphotransferase) (Glycerokinase) (GK)	PFCIRM118_03705	glpK	Glycerol kinase (ATP:glycerol 3-phosphotransferase) (Glycerokinase) (GK)	PFCIRM119_01570	glpK	Glycerol kinase (ATP:glycerol 3-phosphotransferase) (Glycerokinase) (GK)	PFCIRM121_01695	glpK	Glycerol kinase (ATP:glycerol 3-phosphotransferase) (Glycerokinase) (GK)	PFCIRM122_12120	glpK	Glycerol kinase (ATP:glycerol 3-phosphotransferase) (Glycerokinase) (GK)	PFCIRM123_09870	glpK	Glycerol kinase (ATP:glycerol 3-phosphotransferase) (Glycerokinase) (GK)	PFCIRM125_07375	glpK	Glycerol kinase (ATP:glycerol 3-phosphotransferase) (Glycerokinase) (GK)	PFCIRM127_06950	glpK	Glycerol kinase (ATP:glycerol 3-phosphotransferase) (Glycerokinase) (GK)	PFCIRM129_10995	glpK	Glycerol kinase (ATP:glycerol 3-phosphotransferase) (Glycerokinase) (GK)	PFCIRM131_07180	glpK	Glycerol kinase (ATP:glycerol 3-phosphotransferase) (Glycerokinase) (GK)	PFCIRM134_03430	glpK	Glycerol kinase (ATP:glycerol 3-phosphotransferase) (Glycerokinase) (GK)	PFCIRM135_10350	glpK	Glycerol kinase (ATP:glycerol 3-phosphotransferase) (Glycerokinase) (GK)	PFCIRM136_09195	glpK	Glycerol kinase (ATP:glycerol 3-phosphotransferase) (Glycerokinase) (GK)	PFCIRM138_01325	glpK	Glycerol kinase (ATP:glycerol 3-phosphotransferase) (Glycerokinase) (GK)
cluster_1310	0.209398	0.119534	1.75178	0.103083	0.55362	1	ACCESSORY	PFCIRM1025_10110	hsdR	Putative restriction-modification system endonuclease				PFCIRM119_02720	hsdR	Putative restriction-modification system endonuclease				PFCIRM122_04235	hsdR	Putative restriction-modification system endonuclease										PFCIRM129_02525	pf1861	Putative carboxylic ester hydrolase	PFCIRM131_02545	hsdR	Putative restriction-modification system endonuclease				PFCIRM135_03565	hsdR	Putative restriction-modification system endonuclease				PFCIRM138_09625	pf1861	Putative carboxylic ester hydrolase
cluster_13100	-0.108154	0.359286	-0.301026	0.768102	0.921988	1	ACCESSORY													PFCIRM122_10190		Hypothetical secreted protein
cluster_13101	-0.108154	0.359286	-0.301026	0.768102	0.921988	1	ACCESSORY													PFCIRM122_07610		Hypothetical protein
cluster_1311	0.782437	0.17311	4.51989	0.000559931	0.00274599	0.00475745	ACCESSORY	PFCIRM1025_01955	int11	Putative serine-family recombinase/integrase													PFCIRM123_11115	int11	recombinase/integrase																PFCIRM135_00810	int11	Putative serine-family recombinase/integrase	PFCIRM136_02710	int11	Putative serine-family recombinase/integrase
cluster_13113	-0.215883	0.257207	-0.839336	0.416279	0.861401	1	ACCESSORY													PFCIRM122_00095		Protein of unknown function																									PFCIRM138_09115		Protein of unknown function
cluster_13115	-0.108154	0.359286	-0.301026	0.768102	0.921988	1	ACCESSORY													PFCIRM122_12340		Hypothetical protein
cluster_13117	-0.108154	0.359286	-0.301026	0.768102	0.921988	1	ACCESSORY													PFCIRM122_06845		Hypothetical protein
cluster_13118	-0.108154	0.359286	-0.301026	0.768102	0.921988	1	ACCESSORY													PFCIRM122_03705		PSP1 domain protein
cluster_13120	-0.22407	0.355444	-0.630395	0.539237	0.891098	1	ACCESSORY													PFCIRM122_09550		Protein of unknown function
cluster_13125	-0.108154	0.359286	-0.301026	0.768102	0.921988	1	ACCESSORY													PFCIRM122_04520		Hypothetical membrane protein
cluster_13126	-0.0885046	0.251889	-0.351363	0.730882	0.918229	1	ACCESSORY													PFCIRM122_07575		Protein of unknown function																						PFCIRM136_01105		Protein of unknown function
cluster_13128	-0.195834	0.258715	-0.756946	0.46243	0.874288	1	ACCESSORY													PFCIRM122_08670		Putative integral membrane protein
cluster_1313	0.176892	0.212878	0.830957	0.420829	0.862789	1	ACCESSORY	PFCIRM1025_05925		Hypothetical protein	PFCIRM118_07860		Hypothetical protein	PFCIRM119_00155		Hypothetical protein				PFCIRM122_07885		Hypothetical protein	PFCIRM123_09430		Hypothetical protein	PFCIRM125_05660		Hypothetical protein	PFCIRM127_01740		Hypothetical protein	PFCIRM129_12395		Hypothetical protein							PFCIRM135_02485		Hypothetical protein	PFCIRM136_06075		Hypothetical protein	PFCIRM138_02240		Hypothetical protein
cluster_13131	-0.108154	0.359286	-0.301026	0.768102	0.921988	1	ACCESSORY													PFCIRM122_09335	tagO	Undecaprenyl-phosphate alpha-N-acetylglucosaminyltransferase
cluster_13138	-0.195834	0.258715	-0.756946	0.46243	0.874288	1	ACCESSORY													PFCIRM122_08725		Putative uncharacterized protein
cluster_1314	0	0	0	1	0.939321	1	CORE	PFCIRM1025_11690	recX	Regulatory protein RecX	PFCIRM118_08220	recX	Regulatory protein RecX	PFCIRM119_12530	recX	Regulatory protein RecX	PFCIRM121_08565	recX	Regulatory protein RecX	PFCIRM122_00625	recX	Regulatory protein RecX	PFCIRM123_06660	recX	Regulatory protein RecX	PFCIRM125_09340	recX	Regulatory protein RecX	PFCIRM127_02840	recX	Regulatory protein RecX	PFCIRM129_04915	recX	Regulatory protein RecX	PFCIRM131_01770	recX	Regulatory protein RecX	PFCIRM134_00280	recX	Regulatory protein RecX	PFCIRM135_05445	recX	Regulatory protein RecX	PFCIRM136_11940	recX	Regulatory protein RecX	PFCIRM138_02525	recX	Regulatory protein RecX
cluster_13142	-0.108154	0.359286	-0.301026	0.768102	0.921988	1	ACCESSORY													PFCIRM122_02220		Quinone oxidoreductase
cluster_13144	-0.108154	0.359286	-0.301026	0.768102	0.921988	1	ACCESSORY													PFCIRM122_02535	cytR	HTH-type transcriptional repressor CytR
cluster_1315	0	0	0	1	0.939321	1	CORE	PFCIRM1025_00180	msrB	L-methionine (S)-S-oxide reductase	PFCIRM118_08525	msrB	L-methionine (S)-S-oxide reductase	PFCIRM119_02805	msrB	L-methionine (S)-S-oxide reductase	PFCIRM121_08260	msrB	L-methionine (S)-S-oxide reductase	PFCIRM122_00320	msrB	L-methionine (S)-S-oxide reductase	PFCIRM123_06965	msrB	L-methionine (S)-S-oxide reductase	PFCIRM125_09030	msrB	L-methionine (S)-S-oxide reductase	PFCIRM127_04810	msrB	L-methionine (S)-S-oxide reductase	PFCIRM129_04600	msrB	L-methionine (S)-S-oxide reductase	PFCIRM131_03000	msrB	L-methionine (S)-S-oxide reductase	PFCIRM134_07765	msrB	L-methionine (S)-S-oxide reductase	PFCIRM135_05745	msrB	L-methionine (S)-S-oxide reductase	PFCIRM136_11630	msrB	L-methionine (S)-S-oxide reductase	PFCIRM138_02820	msrB	L-methionine (S)-S-oxide reductase
cluster_13153	-0.108154	0.359286	-0.301026	0.768102	0.921988	1	ACCESSORY													PFCIRM122_03920		Regulator of chromosome condensation
cluster_13158	-0.108154	0.359286	-0.301026	0.768102	0.921988	1	ACCESSORY													PFCIRM122_04005		Protein of unknown function
cluster_1316	0	0	0	1	0.939321	1	CORE	PFCIRM1025_05850		Putative endonuclease	PFCIRM118_03530		Putative endonuclease	PFCIRM119_01745		Putative endonuclease	PFCIRM121_05085		Putative endonuclease	PFCIRM122_12300		Putative endonuclease	PFCIRM123_09695		Putative endonuclease	PFCIRM125_07550		Putative endonuclease	PFCIRM127_07135		Putative endonuclease	PFCIRM129_00175		Putative endonuclease	PFCIRM131_07005		Putative endonuclease	PFCIRM134_03255		Putative endonuclease	PFCIRM135_10175		Putative endonuclease	PFCIRM136_09365		Putative endonuclease	PFCIRM138_01145		Putative endonuclease
cluster_1317	0.113165	0.358508	0.315656	0.757217	0.920925	1	ACCESSORY	PFCIRM1025_00175		Hypothetical protein	PFCIRM118_08530		Hypothetical protein	PFCIRM119_02810		Hypothetical protein	PFCIRM121_08255		Hypothetical protein	PFCIRM122_00315		Hypothetical protein	PFCIRM123_06970		Hypothetical protein	PFCIRM125_09025		Hypothetical protein	PFCIRM127_04805		Hypothetical protein	PFCIRM129_04595		Hypothetical protein	PFCIRM131_03005		Hypothetical protein	PFCIRM134_07760		Hypothetical protein	PFCIRM135_05750		Hypothetical protein	PFCIRM136_11625		Hypothetical protein	PFCIRM138_02825		Hypothetical protein
cluster_13174	-0.108154	0.359286	-0.301026	0.768102	0.921988	1	ACCESSORY													PFCIRM122_09420		Protein of unknown function
cluster_13176	-0.273278	0.262834	-1.03973	0.317204	0.822197	1	ACCESSORY													PFCIRM122_11050	rmlC (cps)	dTDP-4-dehydrorhamnose reductase / dTDP-4-dehydrorhamnose 3,5-epimerase
cluster_13178	-0.108154	0.359286	-0.301026	0.768102	0.921988	1	ACCESSORY													PFCIRM122_04625		Hypothetical protein
cluster_1318	0	0	0	1	0.939321	1	CORE	PFCIRM1025_03095	lipB	Lipoyltransferase (Lipoyl-[acyl-carrier-protein]-protein- N-lipoyltransferase) (Lipoate-protein ligase B)	PFCIRM118_01885	lipB	Lipoyltransferase (Lipoyl-[acyl-carrier-protein]-protein- N-lipoyltransferase) (Lipoate-protein ligase B)	PFCIRM119_11470	lipB	Lipoyltransferase (Lipoyl-[acyl-carrier-protein]-protein- N-lipoyltransferase) (Lipoate-protein ligase B)	PFCIRM121_11095	lipB	Lipoyltransferase (Lipoyl-[acyl-carrier-protein]-protein- N-lipoyltransferase) (Lipoate-protein ligase B)	PFCIRM122_06760	lipB	Lipoyltransferase (Lipoyl-[acyl-carrier-protein]-protein- N-lipoyltransferase) (Lipoate-protein ligase B)	PFCIRM123_08450	lipB	Lipoyltransferase (Lipoyl-[acyl-carrier-protein]-protein- N-lipoyltransferase) (Lipoate-protein ligase B)	PFCIRM125_04705	lipB	Lipoyltransferase (Lipoyl-[acyl-carrier-protein]-protein- N-lipoyltransferase) (Lipoate-protein ligase B)	PFCIRM127_09265	lipB	Lipoyltransferase (Lipoyl-[acyl-carrier-protein]-protein- N-lipoyltransferase) (Lipoate-protein ligase B)	PFCIRM129_08325	lipB	Lipoyltransferase (Lipoyl-[acyl-carrier-protein]-protein- N-lipoyltransferase) (Lipoate-protein ligase B)	PFCIRM131_11885	lipB	Lipoyltransferase (Lipoyl-[acyl-carrier-protein]-protein- N-lipoyltransferase) (Lipoate-protein ligase B)	PFCIRM134_09565	lipB	Lipoyltransferase (Lipoyl-[acyl-carrier-protein]-protein- N-lipoyltransferase) (Lipoate-protein ligase B)	PFCIRM135_08705	lipB	Lipoyltransferase (Lipoyl-[acyl-carrier-protein]-protein- N-lipoyltransferase) (Lipoate-protein ligase B)	PFCIRM136_05400	lipB	Lipoyltransferase (Lipoyl-[acyl-carrier-protein]-protein- N-lipoyltransferase) (Lipoate-protein ligase B)	PFCIRM138_08745	lipB	Lipoyltransferase (Lipoyl-[acyl-carrier-protein]-protein- N-lipoyltransferase) (Lipoate-protein ligase B)
cluster_13183	-0.0267925	0.188017	-0.1425	0.888845	0.932096	1	ACCESSORY							PFCIRM119_12270		Hypothetical membrane protein	PFCIRM121_06965		Hypothetical membrane protein	PFCIRM122_03250		Hypothetical membrane protein				PFCIRM125_08060		Hypothetical membrane protein				PFCIRM129_01035		Hypothetical membrane protein							PFCIRM135_03780		Hypothetical membrane protein	PFCIRM136_08085		Hypothetical membrane protein	PFCIRM138_10820		Hypothetical membrane protein
cluster_1319	0.385313	0.280083	1.37571	0.191891	0.723723	1	ACCESSORY	PFCIRM1025_11940		Putative uncharacterized protein
cluster_13196	-0.108154	0.359286	-0.301026	0.768102	0.921988	1	ACCESSORY													PFCIRM122_06660		Putative uncharacterized protein
cluster_132	0.385313	0.280083	1.37571	0.191891	0.723723	1	ACCESSORY	PFCIRM1025_05075		Hypothetical protein
cluster_1320	0	0	0	1	0.939321	1	CORE	PFCIRM1025_05375	ppk	Polyphosphate kinase	PFCIRM118_03290	ppk	Polyphosphate kinase	PFCIRM119_06925	ppk	Polyphosphate kinase	PFCIRM121_02330	ppk	Polyphosphate kinase	PFCIRM122_03420	ppk	Polyphosphate kinase	PFCIRM123_11490	ppk	Polyphosphate kinase	PFCIRM125_00250	ppk	Polyphosphate kinase	PFCIRM127_11235	ppk	Polyphosphate kinase	PFCIRM129_01935	ppk	Polyphosphate kinase	PFCIRM131_05665	ppk	Polyphosphate kinase	PFCIRM134_00870	ppk	Polyphosphate kinase	PFCIRM135_09585	ppk	Polyphosphate kinase	PFCIRM136_01230	ppk	Polyphosphate kinase	PFCIRM138_07995	ppk	Polyphosphate kinase
cluster_13204	-0.108154	0.359286	-0.301026	0.768102	0.921988	1	ACCESSORY													PFCIRM122_06260		Hypothetical protein
cluster_13206	-0.108154	0.359286	-0.301026	0.768102	0.921988	1	ACCESSORY													PFCIRM122_10875		Hypothetical membrane protein
cluster_1321	-0.154444	0.250083	-0.617569	0.547406	0.892622	1	ACCESSORY	PFCIRM1025_10290	fixC (ydiS)	Electron transfer flavoprotein-quinone oxidoreductase (FixC protein)	PFCIRM118_11225	fixC (ydiS)	Electron transfer flavoprotein-quinone oxidoreductase (FixC protein)	PFCIRM119_08200	fixC (ydiS)	Electron transfer flavoprotein-quinone oxidoreductase (FixC protein)	PFCIRM121_07265	fixC (ydiS)	Electron transfer flavoprotein-quinone oxidoreductase (FixC protein)	PFCIRM122_07820	fixC (ydiS)	Electron transfer flavoprotein-quinone oxidoreductase (FixC protein)	PFCIRM123_03940	fixC (ydiS)	Electron transfer flavoprotein-quinone oxidoreductase (FixC protein)	PFCIRM125_02950	fixC (ydiS)	Electron transfer flavoprotein-quinone oxidoreductase (FixC protein)	PFCIRM127_10935	fixC (ydiS)	Electron transfer flavoprotein-quinone oxidoreductase (FixC protein)	PFCIRM129_00635	fixC (ydiS)	Electron transfer flavoprotein-quinone oxidoreductase (FixC protein)	PFCIRM131_02840	fixC (ydiS)	Electron transfer flavoprotein-quinone oxidoreductase (FixC protein)	PFCIRM134_11660	fixC (ydiS)	Electron transfer flavoprotein-quinone oxidoreductase (FixC protein)				PFCIRM136_06905	fixC (ydiS)	Electron transfer flavoprotein-quinone oxidoreductase (FixC protein)
cluster_13213	-0.22407	0.355444	-0.630395	0.539237	0.891098	1	ACCESSORY													PFCIRM122_09555	gtfF	Polysaccharide syntase
cluster_13219	-0.108154	0.359286	-0.301026	0.768102	0.921988	1	ACCESSORY													PFCIRM122_09280		Hypothetical secreted protein
cluster_1322	0.385313	0.280083	1.37571	0.191891	0.723723	1	ACCESSORY	PFCIRM1025_03630		Hypothetical membrane protein
cluster_13230	-0.108154	0.359286	-0.301026	0.768102	0.921988	1	ACCESSORY													PFCIRM122_08330	feuC	ABC-type cobalamin/Fe3+-siderophores transport system, permease component
cluster_1324	-0.117671	0.164722	-0.714359	0.487493	0.880323	1	ACCESSORY	PFCIRM1025_06950	casE	CRISPR system CASCADE complex protein CasE										PFCIRM122_04700	casE	CRISPR system CASCADE complex protein CasE													PFCIRM131_06470	casE	CRISPR system CASCADE complex protein CasE	PFCIRM134_07010	casE	CRISPR system CASCADE complex protein CasE							PFCIRM138_06910	casE	CRISPR system CASCADE complex protein CasE
cluster_13242	-0.108154	0.359286	-0.301026	0.768102	0.921988	1	ACCESSORY													PFCIRM122_08880	hsdS	Type I restriction-modification system specificity subunit
cluster_13246	-0.108154	0.359286	-0.301026	0.768102	0.921988	1	ACCESSORY													PFCIRM122_05350		Hypothetical protein
cluster_13248	-0.108154	0.359286	-0.301026	0.768102	0.921988	1	ACCESSORY													PFCIRM122_09170	ubiB	Ubiquinone biosynthesis protein UbiB
cluster_13249	-0.108154	0.359286	-0.301026	0.768102	0.921988	1	ACCESSORY													PFCIRM122_02560	pcaB	3-carboxy-cis,cis-muconate cycloisomerase
cluster_1325	0.229255	0.209461	1.0945	0.293378	0.809218	1	ACCESSORY	PFCIRM1025_00170	gin	Resolvase				PFCIRM119_04170	gin	Resolvase	PFCIRM121_06440	gin	Resolvase	PFCIRM122_05705	gin	Resolvase	PFCIRM123_11285	gin	Resolvase	PFCIRM125_03620	gin	Resolvase				PFCIRM129_02570	gin	Resolvase							PFCIRM135_09930	gin	Resolvase	PFCIRM136_06030	gin	Resolvase	PFCIRM138_00415	gin	Resolvase
cluster_13259	-0.108154	0.359286	-0.301026	0.768102	0.921988	1	ACCESSORY													PFCIRM122_02260		Protein of unknown function
cluster_1326	0.0965835	0.187107	0.516194	0.614289	0.903647	1	ACCESSORY	PFCIRM1025_03685		Putative uncharacterized protein													PFCIRM123_05255		drug/metabolite transporter										PFCIRM131_11005		Putative uncharacterized protein	PFCIRM134_06355		Putative uncharacterized protein				PFCIRM136_03135		Putative uncharacterized protein
cluster_1327	0	0	0	1	0.939321	1	CORE	PFCIRM1025_09765		Transcriptional Regulator, TetR family	PFCIRM118_01425		Transcriptional Regulator, TetR family	PFCIRM119_02315		Transcriptional Regulator, TetR family	PFCIRM121_03170		Transcriptional Regulator, TetR family	PFCIRM122_10720		Transcriptional Regulator, TetR family	PFCIRM123_03665		Transcriptional Regulator, TetR family	PFCIRM125_05790		Transcriptional Regulator, TetR family	PFCIRM127_07550		Transcriptional Regulator, TetR family	PFCIRM129_05445		Transcriptional Regulator, TetR family	PFCIRM131_04300		Transcriptional Regulator, TetR family	PFCIRM134_02825		Transcriptional Regulator, TetR family	PFCIRM135_01015		Transcriptional Regulator, TetR family	PFCIRM136_07705		Transcriptional Regulator, TetR family	PFCIRM138_04465		Transcriptional Regulator, TetR family
cluster_13271	-0.108154	0.359286	-0.301026	0.768102	0.921988	1	ACCESSORY													PFCIRM122_02465	PPA1638	Putative ABC transporter
cluster_13272	-0.108154	0.359286	-0.301026	0.768102	0.921988	1	ACCESSORY													PFCIRM122_00725		Membrane protease
cluster_13297	-0.108154	0.359286	-0.301026	0.768102	0.921988	1	ACCESSORY													PFCIRM122_03760		Hypothetical protein
cluster_133	-0.00665149	0.177874	-0.0373944	0.970732	0.937573	1	ACCESSORY	PFCIRM1025_06925	int	Integrase, catalytic region										PFCIRM122_04180	int	Integrase, catalytic region													PFCIRM131_00435	int	Integrase, catalytic region	PFCIRM134_10460	int	Integrase, catalytic region							PFCIRM138_06035	int	Integrase, catalytic region
cluster_13307	-0.108154	0.359286	-0.301026	0.768102	0.921988	1	ACCESSORY													PFCIRM122_07775		BP protein of siderophore ABC transporter (ISVH:undef)
cluster_13309	-0.256533	0.227813	-1.12607	0.280267	0.801239	1	ACCESSORY													PFCIRM122_11040		Polysaccharide biosynthesis protein precursor																PFCIRM134_01685		Polysaccharide biosynthesis protein precursor
cluster_1331	0	0	0	1	0.939321	1	ACCESSORY	PFCIRM1025_09840		Hypothetical protein	PFCIRM118_01500		Hypothetical protein	PFCIRM119_02390		Hypothetical protein	PFCIRM121_03100		Hypothetical protein	PFCIRM122_06575		Hypothetical protein	PFCIRM123_03595		Hypothetical protein	PFCIRM125_05720		Hypothetical protein	PFCIRM127_07625		Hypothetical protein	PFCIRM129_02280		Hypothetical protein	PFCIRM131_04200		Hypothetical protein	PFCIRM134_02900		Hypothetical protein	PFCIRM135_00945		Hypothetical protein				PFCIRM138_04395		Hypothetical protein
cluster_13319	-0.108154	0.359286	-0.301026	0.768102	0.921988	1	ACCESSORY													PFCIRM122_08350		Hypothetical membrane protein
cluster_1332	0.385313	0.280083	1.37571	0.191891	0.723723	1	ACCESSORY	PFCIRM1025_03940		Protein of unknown function
cluster_13329	-0.108154	0.359286	-0.301026	0.768102	0.921988	1	ACCESSORY													PFCIRM122_03195	vanZ	VanZ
cluster_1333	0	0	0	1	0.939321	1	CORE	PFCIRM1025_09390		ABC protein of ABC transporter	PFCIRM118_08790		ABC protein of ABC transporter	PFCIRM119_03075		ABC protein of ABC transporter	PFCIRM121_03920		ABC protein of ABC transporter	PFCIRM122_01830		ABC protein of ABC transporter	PFCIRM123_00330		ABC protein of ABC transporter	PFCIRM125_08765		ABC protein of ABC transporter	PFCIRM127_02235		ABC protein of ABC transporter	PFCIRM129_04335		ABC protein of ABC transporter	PFCIRM131_03280		ABC protein of ABC transporter	PFCIRM134_07485		ABC protein of ABC transporter	PFCIRM135_06015		ABC protein of ABC transporter	PFCIRM136_11350		ABC protein of ABC transporter	PFCIRM138_03100		ABC protein of ABC transporter
cluster_13332	-0.108154	0.359286	-0.301026	0.768102	0.921988	1	ACCESSORY													PFCIRM122_00015	purD	Phosphoribosylamine-glycine ligase
cluster_13334	0.0424229	0.208794	0.20318	0.842104	0.928513	1	ACCESSORY													PFCIRM122_09760		Putative uncharacterized protein	PFCIRM123_11565		Putative uncharacterized protein
cluster_13347	-0.108154	0.359286	-0.301026	0.768102	0.921988	1	ACCESSORY													PFCIRM122_06280		Putative peptidyl-prolyl cis-trans isomerase, FKBP-type (Precursor)
cluster_1335	0	0	0	1	0.939321	1	CORE	PFCIRM1025_04975		Hypothetical protein	PFCIRM118_02775		Hypothetical protein	PFCIRM119_06420		Hypothetical protein	PFCIRM121_01870		Hypothetical protein	PFCIRM122_03885		Hypothetical protein	PFCIRM123_04320		Hypothetical protein	PFCIRM125_00710		Hypothetical protein	PFCIRM127_11775		Hypothetical protein	PFCIRM129_00810		Hypothetical protein	PFCIRM131_00155		Hypothetical protein	PFCIRM134_01350		Hypothetical protein	PFCIRM135_02325		Hypothetical protein	PFCIRM136_01695		Hypothetical protein	PFCIRM138_08585		Hypothetical protein
cluster_13350	-0.256533	0.227813	-1.12607	0.280267	0.801239	1	ACCESSORY													PFCIRM122_11015	wcqE	Putative glycosyl transferase																PFCIRM134_01720	wcqE	Putative glycosyl transferase
cluster_13357	-0.108154	0.359286	-0.301026	0.768102	0.921988	1	ACCESSORY													PFCIRM122_10265		Transmembrane transport protein
cluster_1336	0	0	0	1	0.939321	1	CORE	PFCIRM1025_08930		Hypothetical protein	PFCIRM118_00235		Hypothetical protein	PFCIRM119_03600		Hypothetical protein	PFCIRM121_03450		Hypothetical protein	PFCIRM122_10060		Hypothetical protein	PFCIRM123_00795		Hypothetical protein	PFCIRM125_09585		Hypothetical protein	PFCIRM127_02700		Hypothetical protein	PFCIRM129_09745		Hypothetical protein	PFCIRM131_02335		Hypothetical protein	PFCIRM134_04580		Hypothetical protein	PFCIRM135_06480		Hypothetical protein	PFCIRM136_10875		Hypothetical protein	PFCIRM138_03570		Hypothetical protein
cluster_13360	-0.108154	0.359286	-0.301026	0.768102	0.921988	1	ACCESSORY													PFCIRM122_10985		Putative uncharacterized protein
cluster_13375	-0.108154	0.359286	-0.301026	0.768102	0.921988	1	ACCESSORY													PFCIRM122_01635		Small basic protein (membrane)
cluster_1338	0	0	0	1	0.939321	1	CORE	PFCIRM1025_03225		Hypothetical protein	PFCIRM118_03085		Hypothetical protein	PFCIRM119_06710		Hypothetical protein	PFCIRM121_02125		Hypothetical protein	PFCIRM122_03630		Hypothetical protein	PFCIRM123_09205		Hypothetical protein	PFCIRM125_00460		Hypothetical protein	PFCIRM127_11520		Hypothetical protein	PFCIRM129_01720		Hypothetical protein	PFCIRM131_05870		Hypothetical protein	PFCIRM134_01075		Hypothetical protein	PFCIRM135_09790		Hypothetical protein	PFCIRM136_01435		Hypothetical protein	PFCIRM138_08205		Hypothetical protein
cluster_13383	0	0	0	1	0.939321	1	CORE	PFCIRM1025_10770	rmlB (rfbB)	DTDP-glucose 4,6-dehydratase	PFCIRM118_01015	rmlB (rfbB)	DTDP-glucose 4,6-dehydratase	PFCIRM119_05735	rmlB (rfbB)	DTDP-glucose 4,6-dehydratase	PFCIRM121_05630	rmlB (rfbB)	DTDP-glucose 4,6-dehydratase	PFCIRM122_11055	rmlB (rfbB)	DTDP-glucose 4,6-dehydratase	PFCIRM123_07725	rmlB (rfbB)	DTDP-glucose 4,6-dehydratase	PFCIRM125_06015	rmlB (rfbB)	DTDP-glucose 4,6-dehydratase	PFCIRM127_10005	rmlB (rfbB)	DTDP-glucose 4,6-dehydratase	PFCIRM129_03675	rmlB (rfbB)	DTDP-glucose 4,6-dehydratase	PFCIRM131_08495	rmlB (rfbB)	DTDP-glucose 4,6-dehydratase	PFCIRM134_01665	rmlB (rfbB)	DTDP-glucose 4,6-dehydratase	PFCIRM135_00415	rmlB (rfbB)	DTDP-glucose 4,6-dehydratase	PFCIRM136_02245	rmlB (rfbB)	DTDP-glucose 4,6-dehydratase	PFCIRM138_06940	rmlB (rfbB)	DTDP-glucose 4,6-dehydratase
cluster_13388	-0.108154	0.359286	-0.301026	0.768102	0.921988	1	ACCESSORY													PFCIRM122_10515	yflS	Anion transporter
cluster_13390	-0.108154	0.359286	-0.301026	0.768102	0.921988	1	ACCESSORY													PFCIRM122_06595		Hypothetical transmembrane protein
cluster_1340	0.108154	0.359286	0.301026	0.768102	0.921988	1	ACCESSORY	PFCIRM1025_07895		Multidrug resistance transporter, MFS superfamily protein	PFCIRM118_00700		Multidrug resistance transporter, MFS superfamily protein	PFCIRM119_06025		Multidrug resistance transporter, MFS superfamily protein	PFCIRM121_07910		Multidrug resistance transporter, MFS superfamily protein				PFCIRM123_06390		Multidrug resistance transporter, MFS superfamily protein	PFCIRM125_03960		Multidrug resistance transporter, MFS superfamily protein	PFCIRM127_00405		Multidrug resistance transporter, MFS superfamily protein	PFCIRM129_05505		Multidrug resistance transporter, MFS superfamily protein	PFCIRM131_11050		Multidrug resistance transporter, MFS superfamily protein	PFCIRM134_02000		Multidrug resistance transporter, MFS superfamily protein	PFCIRM135_08030		Multidrug resistance transporter, MFS superfamily protein	PFCIRM136_00150		Multidrug resistance transporter, MFS superfamily protein	PFCIRM138_04225		Multidrug resistance transporter, MFS superfamily protein
cluster_13410	-0.108154	0.359286	-0.301026	0.768102	0.921988	1	ACCESSORY													PFCIRM122_05455		Hypothetical protein
cluster_13413	-0.108154	0.359286	-0.301026	0.768102	0.921988	1	ACCESSORY													PFCIRM122_09975		TrwC relaxase
cluster_1342	0	0	0	1	0.939321	1	CORE	PFCIRM1025_00930		transporter	PFCIRM118_00860		transporter	PFCIRM119_05875		transporter	PFCIRM121_05745		transporter	PFCIRM122_10940		transporter	PFCIRM123_09555		transporter	PFCIRM125_06150		transporter	PFCIRM127_09865		transporter	PFCIRM129_03530		transporter	PFCIRM131_10900		transporter	PFCIRM134_01800		transporter	PFCIRM135_00280		transporter	PFCIRM136_02385		transporter	PFCIRM138_03760		transporter
cluster_13421	-0.256533	0.227813	-1.12607	0.280267	0.801239	1	ACCESSORY													PFCIRM122_11010	wcqD	Putative NDP-sugar-epimerase																PFCIRM134_01725	wcqD	Putative NDP-sugar-epimerase
cluster_13426	-0.108154	0.359286	-0.301026	0.768102	0.921988	1	ACCESSORY													PFCIRM122_10420		Protein of unknown function
cluster_13435	-0.108154	0.359286	-0.301026	0.768102	0.921988	1	ACCESSORY													PFCIRM122_09910	whiP	Hypothetical transmembrane protein
cluster_13441	-0.108154	0.359286	-0.301026	0.768102	0.921988	1	ACCESSORY													PFCIRM122_09785		Protein of unknown function
cluster_13443	-0.108154	0.359286	-0.301026	0.768102	0.921988	1	ACCESSORY													PFCIRM122_00065		Hypothetical protein
cluster_13445	-0.108154	0.359286	-0.301026	0.768102	0.921988	1	ACCESSORY													PFCIRM122_09810		Protein of unknown function
cluster_13450	-0.108154	0.359286	-0.301026	0.768102	0.921988	1	ACCESSORY													PFCIRM122_08315		Hypothetical protein
cluster_13466	-0.108154	0.359286	-0.301026	0.768102	0.921988	1	ACCESSORY													PFCIRM122_03990		Protein of unknown function
cluster_13468	-0.108154	0.359286	-0.301026	0.768102	0.921988	1	ACCESSORY													PFCIRM122_02505		Protein of unknown function
cluster_1347	-0.0551148	0.139754	-0.394371	0.699629	0.914777	1	ACCESSORY	PFCIRM1025_03930		Protein of unknown function	PFCIRM118_00745		Protein of unknown function				PFCIRM121_07955		Protein of unknown function	PFCIRM122_10820		Protein of unknown function	PFCIRM123_10770		Protein of unknown function	PFCIRM125_00165		Protein of unknown function																PFCIRM136_00195		Protein of unknown function	PFCIRM138_06265		Protein of unknown function
cluster_13476	-0.108154	0.359286	-0.301026	0.768102	0.921988	1	ACCESSORY													PFCIRM122_08520		Hypothetical protein
cluster_13479	0	0	0	1	0.939321	1	CORE	PFCIRM1025_07050		Dehydrogenase	PFCIRM118_04405		Dehydrogenase	PFCIRM119_00810		Dehydrogenase	PFCIRM121_00985		Dehydrogenase	PFCIRM122_11405		Dehydrogenase	PFCIRM123_10585		Dehydrogenase	PFCIRM125_06625		Dehydrogenase	PFCIRM127_06250		Dehydrogenase	PFCIRM129_11745		Dehydrogenase	PFCIRM131_07915		Dehydrogenase	PFCIRM134_04140		Dehydrogenase	PFCIRM135_11060		Dehydrogenase	PFCIRM136_08470		Dehydrogenase	PFCIRM138_02040		Dehydrogenase
cluster_1348	0.385313	0.280083	1.37571	0.191891	0.723723	1	ACCESSORY	PFCIRM1025_07790	fepD	iron ABC transporter, permease protein
cluster_13483	-0.108154	0.359286	-0.301026	0.768102	0.921988	1	ACCESSORY													PFCIRM122_07510
cluster_13486	-0.195834	0.258715	-0.756946	0.46243	0.874288	1	ACCESSORY													PFCIRM122_08690	nlpD	M23/M37 family peptidase
cluster_1349	0.130229	0.408669	0.318666	0.754985	0.920704	1	ACCESSORY	PFCIRM1025_11360		ABC transporter ATP binding	PFCIRM118_11070		ABC transporter ATP binding	PFCIRM119_03810		ABC transporter ATP binding	PFCIRM121_07125		ABC transporter ATP binding	PFCIRM122_09875		ABC transporter ATP binding	PFCIRM123_02880		ABC transporter ATP binding	PFCIRM125_07900		ABC transporter ATP binding	PFCIRM127_01270		ABC transporter ATP binding	PFCIRM129_09125		ABC transporter ATP binding	PFCIRM131_08670		ABC transporter ATP binding				PFCIRM135_03620		ABC transporter ATP binding	PFCIRM136_07045		ABC transporter ATP binding	PFCIRM138_10665		ABC transporter ATP binding
cluster_13490	-0.108154	0.359286	-0.301026	0.768102	0.921988	1	ACCESSORY													PFCIRM122_06550		Hypothetical membrane protein
cluster_13492	-0.108154	0.359286	-0.301026	0.768102	0.921988	1	ACCESSORY													PFCIRM122_11415		Hypothetical protein
cluster_13493	-0.108154	0.359286	-0.301026	0.768102	0.921988	1	ACCESSORY													PFCIRM122_07105		ABC transporter permease protein
cluster_135	0.50035	0.140352	3.56497	0.00339876	0.0223287	0.049535	ACCESSORY	PFCIRM1025_02380	virD4	Type IV secretory pathway VirD4 component																						PFCIRM129_09480		Protein of unknown function							PFCIRM135_00150	virD4	Type IV secretory pathway VirD4 component
cluster_13500	0.267957	0.212219	1.26264	0.22865	0.762166	1	ACCESSORY													PFCIRM122_00505		Protein of unknown function										PFCIRM129_04790
cluster_1351	0	0	0	1	0.939321	1	CORE	PFCIRM1025_03420	thrS	Threonyl-tRNA synthetase (Threonine--tRNA ligase) (ThrRS)	PFCIRM118_08565	thrS	Threonyl-tRNA synthetase (Threonine--tRNA ligase) (ThrRS)	PFCIRM119_02845	thrS	Threonyl-tRNA synthetase (Threonine--tRNA ligase) (ThrRS)	PFCIRM121_04145	thrS	Threonyl-tRNA synthetase (Threonine--tRNA ligase) (ThrRS)	PFCIRM122_01600	thrS	Threonyl-tRNA synthetase (Threonine--tRNA ligase) (ThrRS)	PFCIRM123_00100	thrS	Threonyl-tRNA synthetase (Threonine--tRNA ligase) (ThrRS)	PFCIRM125_08990	thrS	Threonyl-tRNA synthetase (Threonine--tRNA ligase) (ThrRS)	PFCIRM127_02005	thrS	Threonyl-tRNA synthetase (Threonine--tRNA ligase) (ThrRS)	PFCIRM129_04560	thrS	Threonyl-tRNA synthetase (Threonine--tRNA ligase) (ThrRS)	PFCIRM131_03040	thrS	Threonyl-tRNA synthetase (Threonine--tRNA ligase) (ThrRS)	PFCIRM134_07725	thrS	Threonyl-tRNA synthetase (Threonine--tRNA ligase) (ThrRS)	PFCIRM135_05785	thrS	Threonyl-tRNA synthetase (Threonine--tRNA ligase) (ThrRS)	PFCIRM136_11590	thrS	Threonyl-tRNA synthetase (Threonine--tRNA ligase) (ThrRS)	PFCIRM138_02860	thrS	Threonyl-tRNA synthetase (Threonine--tRNA ligase) (ThrRS)
cluster_13515	-0.108154	0.359286	-0.301026	0.768102	0.921988	1	ACCESSORY													PFCIRM122_02405		Putative uncharacterized protein
cluster_13519	-0.108154	0.359286	-0.301026	0.768102	0.921988	1	ACCESSORY													PFCIRM122_02350		Hypothetical secreted protein
cluster_1352	0.385313	0.280083	1.37571	0.191891	0.723723	1	ACCESSORY	PFCIRM1025_06620		Protein of unknown function
cluster_13520	-0.108154	0.359286	-0.301026	0.768102	0.921988	1	ACCESSORY													PFCIRM122_05215		Hypothetical protein
cluster_13524	0.248792	0.251605	0.98882	0.340597	0.833333	1	ACCESSORY													PFCIRM122_08865		Putative type I restriction-modification system, R subunit																			PFCIRM135_04515		Putative type I restriction-modification system, R subunit	PFCIRM136_10450		Putative type I restriction-modification system, R subunit
cluster_13525	-0.108154	0.359286	-0.301026	0.768102	0.921988	1	ACCESSORY													PFCIRM122_02605		Hypothetical protein
cluster_1353	0.25957	0.357985	0.725088	0.481102	0.87884	1	ACCESSORY	PFCIRM1025_07320		Hypothetical protein	PFCIRM118_02380		Hypothetical protein	PFCIRM119_08845		Hypothetical protein	PFCIRM121_09090		Hypothetical protein	PFCIRM122_05595		Hypothetical protein	PFCIRM123_01525		Hypothetical protein	PFCIRM125_10180		Hypothetical protein	PFCIRM127_07825		Hypothetical protein	PFCIRM129_02915		Hypothetical protein	PFCIRM131_01235		Hypothetical protein	PFCIRM134_11095		Hypothetical protein	PFCIRM135_04730		Hypothetical protein	PFCIRM136_10230		Hypothetical protein	PFCIRM138_10205		Hypothetical protein
cluster_13530	-0.195834	0.258715	-0.756946	0.46243	0.874288	1	ACCESSORY													PFCIRM122_08720		Putative bifunctional primase/DNA polymerase protein
cluster_13534	-0.108154	0.359286	-0.301026	0.768102	0.921988	1	ACCESSORY													PFCIRM122_07255	cbiN	Cobalt transport protein CbiN
cluster_13537	-0.108154	0.359286	-0.301026	0.768102	0.921988	1	ACCESSORY													PFCIRM122_11360		Hypothetical protein
cluster_13539	-0.167516	0.207761	-0.806294	0.434413	0.86677	1	ACCESSORY													PFCIRM122_00070		Putative uncharacterized protein																									PFCIRM138_06155		Putative uncharacterized protein
cluster_13540	-0.108154	0.359286	-0.301026	0.768102	0.921988	1	ACCESSORY													PFCIRM122_03175		Hypothetical protein
cluster_13552	-0.108154	0.359286	-0.301026	0.768102	0.921988	1	ACCESSORY													PFCIRM122_07295		Hypothetical protein
cluster_13558	-0.108154	0.359286	-0.301026	0.768102	0.921988	1	ACCESSORY													PFCIRM122_01050	lemA	transmembrane protein
cluster_1356	0.385313	0.280083	1.37571	0.191891	0.723723	1	ACCESSORY	PFCIRM1025_06720		Protein of unknown function
cluster_13561	-0.108154	0.359286	-0.301026	0.768102	0.921988	1	ACCESSORY													PFCIRM122_08875		Plasmid maintenance system killer family protein
cluster_1357	0.385313	0.280083	1.37571	0.191891	0.723723	1	ACCESSORY	PFCIRM1025_10525	matE	Multi antimicrobial extrusion protein MatE
cluster_13574	-0.256533	0.227813	-1.12607	0.280267	0.801239	1	ACCESSORY													PFCIRM122_11045	wcqG	Putative membrane protein																PFCIRM134_01680	wcqG	Putative membrane protein
cluster_13576	-0.108154	0.359286	-0.301026	0.768102	0.921988	1	ACCESSORY													PFCIRM122_02830		Hypothetical protein
cluster_13577	-0.108154	0.359286	-0.301026	0.768102	0.921988	1	ACCESSORY													PFCIRM122_05360		Two-component system sensor kinase. Membrane protein
cluster_13578	-0.108154	0.359286	-0.301026	0.768102	0.921988	1	ACCESSORY													PFCIRM122_01835		IM protein of monosaccharide ABC transporter (MOS:undef)
cluster_13592	-0.108154	0.359286	-0.301026	0.768102	0.921988	1	ACCESSORY													PFCIRM122_01360		Hypothetical protein
cluster_13597	-0.108154	0.359286	-0.301026	0.768102	0.921988	1	ACCESSORY													PFCIRM122_03830		Hypothetical protein
cluster_136	0	0	0	1	0.939321	1	CORE	PFCIRM1025_10370		Beta-glucosidase	PFCIRM118_11325		Beta-glucosidase	PFCIRM119_08290		Beta-glucosidase	PFCIRM121_07355		Beta-glucosidase	PFCIRM122_07750		Beta-glucosidase	PFCIRM123_04020		Beta-glucosidase	PFCIRM125_02855		Beta-glucosidase	PFCIRM127_10110		Beta-glucosidase	PFCIRM129_00565		Beta-glucosidase	PFCIRM131_06655		Beta-glucosidase	PFCIRM134_11735		Beta-glucosidase	PFCIRM135_12090		Beta-glucosidase	PFCIRM136_06830		Beta-glucosidase	PFCIRM138_06500		Beta-glucosidase
cluster_1361	0	0	0	1	0.939321	1	CORE	PFCIRM1025_07410		ABC transporter ATP-binding protein	PFCIRM118_02295		ABC transporter ATP-binding protein	PFCIRM119_08760		ABC transporter ATP-binding protein	PFCIRM121_00080		ABC transporter ATP-binding protein	PFCIRM122_05685		ABC transporter ATP-binding protein	PFCIRM123_01440		ABC transporter ATP-binding protein	PFCIRM125_10095		ABC transporter ATP-binding protein	PFCIRM127_03465		ABC transporter ATP-binding protein	PFCIRM129_02830		ABC transporter ATP-binding protein	PFCIRM131_01150		ABC transporter ATP-binding protein	PFCIRM134_11185		ABC transporter ATP-binding protein	PFCIRM135_04820		ABC transporter ATP-binding protein	PFCIRM136_10145		ABC transporter ATP-binding protein	PFCIRM138_10295		ABC transporter ATP-binding protein
cluster_13617	-0.108154	0.359286	-0.301026	0.768102	0.921988	1	ACCESSORY													PFCIRM122_01100		Hypothetical protein
cluster_13629	-0.108154	0.359286	-0.301026	0.768102	0.921988	1	ACCESSORY													PFCIRM122_06270		Transcriptional regulator
cluster_1363	0.385313	0.280083	1.37571	0.191891	0.723723	1	ACCESSORY	PFCIRM1025_08780		Hypothetical protein
cluster_13632	-0.299142	0.185658	-1.61125	0.130856	0.624512	1	ACCESSORY													PFCIRM122_00500		LacI-type transcriptional regulator													PFCIRM131_01650		LacI-type transcriptional regulator							PFCIRM136_11810		LacI-type transcriptional regulator	PFCIRM138_02635		LacI-type transcriptional regulator
cluster_13641	-0.108154	0.359286	-0.301026	0.768102	0.921988	1	ACCESSORY													PFCIRM122_08465		Hypothetical protein
cluster_13643	-0.108154	0.359286	-0.301026	0.768102	0.921988	1	ACCESSORY													PFCIRM122_08035		Hypothetical protein
cluster_13647	-0.108154	0.359286	-0.301026	0.768102	0.921988	1	ACCESSORY													PFCIRM122_01815		Hypothetical membrane protein
cluster_13651	-0.108154	0.359286	-0.301026	0.768102	0.921988	1	ACCESSORY													PFCIRM122_10765		Multidrug resistance transporter, MFS superfamily protein
cluster_13652	-0.288025	0.181606	-1.58599	0.136487	0.636388	1	ACCESSORY													PFCIRM122_03095		Protein of unknown function							PFCIRM127_00710		Protein of unknown function													PFCIRM136_07935		Protein of unknown function	PFCIRM138_05290		Protein of unknown function
cluster_13654	-0.108154	0.359286	-0.301026	0.768102	0.921988	1	ACCESSORY													PFCIRM122_08210		transcription initiation factor
cluster_13659	-0.108154	0.359286	-0.301026	0.768102	0.921988	1	ACCESSORY													PFCIRM122_04635		Putative uncharacterized protein
cluster_1366	0.195042	0.216247	0.901937	0.383313	0.850434	1	ACCESSORY	PFCIRM1025_04135	frnE	Protein-disulfide isomerase (DSBA oxidoreductase)	PFCIRM118_04755	frnE	Protein-disulfide isomerase (DSBA oxidoreductase)	PFCIRM119_07785	frnE	Protein-disulfide isomerase (DSBA oxidoreductase)	PFCIRM121_00635	frnE	Protein-disulfide isomerase (DSBA oxidoreductase)				PFCIRM123_06095	frnE	Protein-disulfide isomerase (DSBA oxidoreductase)	PFCIRM125_04200	frnE	Protein-disulfide isomerase (DSBA oxidoreductase)	PFCIRM127_05130	frnE	Protein-disulfide isomerase (DSBA oxidoreductase)	PFCIRM129_05790	frnE	Protein-disulfide isomerase (DSBA oxidoreductase)	PFCIRM131_09680	frnE	Protein-disulfide isomerase (DSBA oxidoreductase)	PFCIRM134_08130	frnE	Protein-disulfide isomerase (DSBA oxidoreductase)	PFCIRM135_07750	frnE	Protein-disulfide isomerase (DSBA oxidoreductase)	PFCIRM136_03215	frnE	Protein-disulfide isomerase (DSBA oxidoreductase)
cluster_13663	-0.108154	0.359286	-0.301026	0.768102	0.921988	1	ACCESSORY													PFCIRM122_06525		Hypothetical membrane protein
cluster_13673	-0.108154	0.359286	-0.301026	0.768102	0.921988	1	ACCESSORY													PFCIRM122_06305		Redox protein export
cluster_13679	-0.22407	0.355444	-0.630395	0.539237	0.891098	1	ACCESSORY													PFCIRM122_01230	nadB2	L-aspartate oxidase (LASPO) (Quinolinate synthetase B)
cluster_13680	-0.108154	0.359286	-0.301026	0.768102	0.921988	1	ACCESSORY													PFCIRM122_10450		Protein of unknown function
cluster_13682	-0.108154	0.359286	-0.301026	0.768102	0.921988	1	ACCESSORY													PFCIRM122_07655		Protein of unknown function
cluster_13685	-0.108154	0.359286	-0.301026	0.768102	0.921988	1	ACCESSORY													PFCIRM122_06515		Hypothetical protein
cluster_13688	-0.0885046	0.251889	-0.351363	0.730882	0.918229	1	ACCESSORY													PFCIRM122_02420		Putative uncharacterized protein
cluster_1369	0	0	0	1	0.939321	1	CORE	PFCIRM1025_09280	hisH	Imidazole glycerol phosphate synthase subunit hisH (IGP synthase glutamine amidotransferase subunit) (IGP synthase subunit hisH) (ImGP synthase subunit hisH) (IGPS subunit hisH)	PFCIRM118_08905	hisH	Imidazole glycerol phosphate synthase subunit hisH (IGP synthase glutamine amidotransferase subunit) (IGP synthase subunit hisH) (ImGP synthase subunit hisH) (IGPS subunit hisH)	PFCIRM119_03185	hisH	Imidazole glycerol phosphate synthase subunit hisH (IGP synthase glutamine amidotransferase subunit) (IGP synthase subunit hisH) (ImGP synthase subunit hisH) (IGPS subunit hisH)	PFCIRM121_03805	hisH	Imidazole glycerol phosphate synthase subunit hisH (IGP synthase glutamine amidotransferase subunit) (IGP synthase subunit hisH) (ImGP synthase subunit hisH) (IGPS subunit hisH)	PFCIRM122_01940	hisH	Imidazole glycerol phosphate synthase subunit hisH (IGP synthase glutamine amidotransferase subunit) (IGP synthase subunit hisH) (ImGP synthase subunit hisH) (IGPS subunit hisH)	PFCIRM123_00440	hisH	Imidazole glycerol phosphate synthase subunit hisH (IGP synthase glutamine amidotransferase subunit) (IGP synthase subunit hisH) (ImGP synthase subunit hisH) (IGPS subunit hisH)	PFCIRM125_08655	hisH	Imidazole glycerol phosphate synthase subunit hisH (IGP synthase glutamine amidotransferase subunit) (IGP synthase subunit hisH) (ImGP synthase subunit hisH) (IGPS subunit hisH)	PFCIRM127_02345	hisH	Imidazole glycerol phosphate synthase subunit hisH (IGP synthase glutamine amidotransferase subunit) (IGP synthase subunit hisH) (ImGP synthase subunit hisH) (IGPS subunit hisH)	PFCIRM129_04225	hisH	Imidazole glycerol phosphate synthase subunit hisH (IGP synthase glutamine amidotransferase subunit) (IGP synthase subunit hisH) (ImGP synthase subunit hisH) (IGPS subunit hisH)	PFCIRM131_03390	hisH	Imidazole glycerol phosphate synthase subunit hisH (IGP synthase glutamine amidotransferase subunit) (IGP synthase subunit hisH) (ImGP synthase subunit hisH) (IGPS subunit hisH)	PFCIRM134_07375	hisH	Imidazole glycerol phosphate synthase subunit hisH (IGP synthase glutamine amidotransferase subunit) (IGP synthase subunit hisH) (ImGP synthase subunit hisH) (IGPS subunit hisH)	PFCIRM135_06125	hisH	Imidazole glycerol phosphate synthase subunit hisH (IGP synthase glutamine amidotransferase subunit) (IGP synthase subunit hisH) (ImGP synthase subunit hisH) (IGPS subunit hisH)	PFCIRM136_11240	hisH	Imidazole glycerol phosphate synthase subunit hisH (IGP synthase glutamine amidotransferase subunit) (IGP synthase subunit hisH) (ImGP synthase subunit hisH) (IGPS subunit hisH)	PFCIRM138_03210	hisH	Imidazole glycerol phosphate synthase subunit hisH (IGP synthase glutamine amidotransferase subunit) (IGP synthase subunit hisH) (ImGP synthase subunit hisH) (IGPS subunit hisH)
cluster_13690	-0.108154	0.359286	-0.301026	0.768102	0.921988	1	ACCESSORY													PFCIRM122_04925		Hypothetical protein
cluster_13696	-0.108154	0.359286	-0.301026	0.768102	0.921988	1	ACCESSORY													PFCIRM122_02890		membrane protein
cluster_13698	-0.108154	0.359286	-0.301026	0.768102	0.921988	1	ACCESSORY													PFCIRM122_06470		Protein of unknown function
cluster_137	0	0	0	1	0.939321	1	CORE	PFCIRM1025_00635	hemL2	glutamate-1-semialdehyde 2,1-aminomutase (GSA) (Glutamate-1-semialdehyde aminotransferase)(GSA-AT)	PFCIRM118_10635	hemL2	glutamate-1-semialdehyde 2,1-aminomutase (GSA) (Glutamate-1-semialdehyde aminotransferase)(GSA-AT)	PFCIRM119_08130	hemL2	glutamate-1-semialdehyde 2,1-aminomutase (GSA) (Glutamate-1-semialdehyde aminotransferase)(GSA-AT)	PFCIRM121_04695	hemL2	glutamate-1-semialdehyde 2,1-aminomutase (GSA) (Glutamate-1-semialdehyde aminotransferase)(GSA-AT)	PFCIRM122_01085	hemL2	glutamate-1-semialdehyde 2,1-aminomutase (GSA) (Glutamate-1-semialdehyde aminotransferase)(GSA-AT)	PFCIRM123_11825	hemL2	glutamate-1-semialdehyde 2,1-aminomutase (GSA) (Glutamate-1-semialdehyde aminotransferase)(GSA-AT)	PFCIRM125_01525	hemL2	glutamate-1-semialdehyde 2,1-aminomutase (GSA) (Glutamate-1-semialdehyde aminotransferase)(GSA-AT)	PFCIRM127_05500	hemL2	glutamate-1-semialdehyde 2,1-aminomutase (GSA) (Glutamate-1-semialdehyde aminotransferase)(GSA-AT)	PFCIRM129_10500	hemL2	glutamate-1-semialdehyde 2,1-aminomutase (GSA) (Glutamate-1-semialdehyde aminotransferase)(GSA-AT)	PFCIRM131_03655	hemL2	glutamate-1-semialdehyde 2,1-aminomutase (GSA) (Glutamate-1-semialdehyde aminotransferase)(GSA-AT)	PFCIRM134_05125	hemL2	glutamate-1-semialdehyde 2,1-aminomutase (GSA) (Glutamate-1-semialdehyde aminotransferase)(GSA-AT)	PFCIRM135_01255	hemL2	glutamate-1-semialdehyde 2,1-aminomutase (GSA) (Glutamate-1-semialdehyde aminotransferase)(GSA-AT)	PFCIRM136_00735	hemL2	glutamate-1-semialdehyde 2,1-aminomutase (GSA) (Glutamate-1-semialdehyde aminotransferase)(GSA-AT)	PFCIRM138_05620	hemL2	glutamate-1-semialdehyde 2,1-aminomutase (GSA) (Glutamate-1-semialdehyde aminotransferase)(GSA-AT)
cluster_1370	0	0	0	1	0.939321	1	CORE	PFCIRM1025_08100	greA	Transcription elongation factor GreA	PFCIRM118_04875	greA	Transcription elongation factor GreA	PFCIRM119_04910	greA	Transcription elongation factor GreA	PFCIRM121_10140	greA	Transcription elongation factor GreA	PFCIRM122_04525	greA	Transcription elongation factor GreA	PFCIRM123_05995	greA	Transcription elongation factor GreA	PFCIRM125_02205	greA	Transcription elongation factor GreA	PFCIRM127_05370	greA	Transcription elongation factor GreA	PFCIRM129_05930	greA	Transcription elongation factor GreA	PFCIRM131_09580	greA	Transcription elongation factor GreA	PFCIRM134_08030	greA	Transcription elongation factor GreA	PFCIRM135_07620	greA	Transcription elongation factor GreA	PFCIRM136_03330	greA	Transcription elongation factor GreA	PFCIRM138_07765	greA	Transcription elongation factor GreA
cluster_13700	-0.108154	0.359286	-0.301026	0.768102	0.921988	1	ACCESSORY													PFCIRM122_09940	htrA2	secreted serine protease, trypsin-like serine proteases
cluster_13705	-0.0885046	0.251889	-0.351363	0.730882	0.918229	1	ACCESSORY													PFCIRM122_02410	trsK	Putative conjugative transfer gene complex protein
cluster_13707	-0.22407	0.355444	-0.630395	0.539237	0.891098	1	ACCESSORY													PFCIRM122_09545	tnpA	Transposase
cluster_13708	-0.108154	0.359286	-0.301026	0.768102	0.921988	1	ACCESSORY													PFCIRM122_05230		Probable multidrug resistance transporter, MFS superfamily
cluster_13711	-0.108154	0.359286	-0.301026	0.768102	0.921988	1	ACCESSORY													PFCIRM122_03495
cluster_13714	-0.108154	0.359286	-0.301026	0.768102	0.921988	1	ACCESSORY													PFCIRM122_06335		Transposase for IS3514b (fragment)
cluster_13715	-0.108154	0.359286	-0.301026	0.768102	0.921988	1	ACCESSORY													PFCIRM122_02035		Uncharacterized ATPase related to the helicase subunit of the holliday junction resolvase
cluster_13716	-0.108154	0.359286	-0.301026	0.768102	0.921988	1	ACCESSORY													PFCIRM122_11630		Hypothetical protein
cluster_13719	-0.108154	0.359286	-0.301026	0.768102	0.921988	1	ACCESSORY													PFCIRM122_10755
cluster_1372	0.530533	0.127724	4.15373	0.0011069	0.00698501	0.0134663	ACCESSORY	PFCIRM1025_00360		Transcriptional regulator, LacI family	PFCIRM118_08335		LacI-type transcriptional regulator	PFCIRM119_12650		LacI-type transcriptional regulator							PFCIRM123_06780		LacI-type transcriptional regulator	PFCIRM125_09210		LacI-type transcriptional regulator				PFCIRM129_04785		Protein of unknown function							PFCIRM135_05560		LacI-type transcriptional regulator
cluster_13726	-0.215883	0.257207	-0.839336	0.416279	0.861401	1	ACCESSORY													PFCIRM122_00105		Protein of unknown function																									PFCIRM138_09125		Protein of unknown function
cluster_1373	0.385313	0.280083	1.37571	0.191891	0.723723	1	ACCESSORY	PFCIRM1025_00600	lemA	transmembrane protein
cluster_13731	-0.108154	0.359286	-0.301026	0.768102	0.921988	1	ACCESSORY													PFCIRM122_03125		ATP-binding region, ATPase-like:Histidine kinase, Histidine kinase A-like precursor
cluster_13739	-0.108154	0.359286	-0.301026	0.768102	0.921988	1	ACCESSORY													PFCIRM122_06440		Hypothetical protein
cluster_1374	0	0	0	1	0.939321	1	CORE	PFCIRM1025_01310	dskA	Transcriptional regulators, TraR/DksA family	PFCIRM118_04115	dskA	Transcriptional regulators, TraR/DksA family	PFCIRM119_01110	dskA	Transcriptional regulators, TraR/DksA family	PFCIRM121_01285	dskA	Transcriptional regulators, TraR/DksA family	PFCIRM122_11705	dskA	Transcriptional regulators, TraR/DksA family	PFCIRM123_10285	dskA	Transcriptional regulators, TraR/DksA family	PFCIRM125_06920	dskA	Transcriptional regulators, TraR/DksA family	PFCIRM127_06550	dskA	Transcriptional regulators, TraR/DksA family	PFCIRM129_11450	dskA	Transcriptional regulators, TraR/DksA family	PFCIRM131_07600	dskA	Transcriptional regulators, TraR/DksA family	PFCIRM134_03840	dskA	Transcriptional regulators, TraR/DksA family	PFCIRM135_10760	dskA	Transcriptional regulators, TraR/DksA family	PFCIRM136_08775	dskA	Transcriptional regulators, TraR/DksA family	PFCIRM138_01740	dskA	Transcriptional regulators, TraR/DksA family
cluster_13746	-0.108154	0.359286	-0.301026	0.768102	0.921988	1	ACCESSORY													PFCIRM122_06200		Conserved protein
cluster_1375	-0.00736045	0.0458338	-0.16059	0.874857	0.931062	1	ACCESSORY	PFCIRM1025_04660		Protein of unknown function													PFCIRM123_00970		Protein of unknown function	PFCIRM125_09740		Protein of unknown function	PFCIRM127_02990		Protein of unknown function				PFCIRM131_09760		Protein of unknown function	PFCIRM134_00440		Protein of unknown function				PFCIRM136_12100		Protein of unknown function	PFCIRM138_04895		Protein of unknown function
cluster_13752	-0.108154	0.359286	-0.301026	0.768102	0.921988	1	ACCESSORY													PFCIRM122_10735	jag	Single-stranded nucleic acid binding R3H
cluster_13753	-0.108154	0.359286	-0.301026	0.768102	0.921988	1	ACCESSORY													PFCIRM122_02330		Protein of unknown function
cluster_13756	-0.0885046	0.251889	-0.351363	0.730882	0.918229	1	ACCESSORY													PFCIRM122_02415	ssb	Single-stranded DNA-binding protein
cluster_13758	-0.108154	0.359286	-0.301026	0.768102	0.921988	1	ACCESSORY													PFCIRM122_03355		Protein of unknown function
cluster_13765	-0.108154	0.359286	-0.301026	0.768102	0.921988	1	ACCESSORY													PFCIRM122_11375	slpD	Surface layer protein D (S-layer protein D)
cluster_13768	-0.108154	0.359286	-0.301026	0.768102	0.921988	1	ACCESSORY													PFCIRM122_10505	ttdA	Tartrate dehydratase
cluster_1377	0.385313	0.280083	1.37571	0.191891	0.723723	1	ACCESSORY	PFCIRM1025_00815		Hypothetical protein
cluster_13775	-0.108154	0.359286	-0.301026	0.768102	0.921988	1	ACCESSORY													PFCIRM122_01910		Hypothetical membrane protein
cluster_13780	-0.108154	0.359286	-0.301026	0.768102	0.921988	1	ACCESSORY													PFCIRM122_03475		secreted glycosyl hydrolase
cluster_13781	-0.108154	0.359286	-0.301026	0.768102	0.921988	1	ACCESSORY													PFCIRM122_02730	chaA	ionic transporter integral membrane protein
cluster_13782	-0.108154	0.359286	-0.301026	0.768102	0.921988	1	ACCESSORY													PFCIRM122_08685		Putative uncharacterized protein
cluster_1379	0	0	0	1	0.939321	1	CORE	PFCIRM1025_04590	thiD2	hydroxymethylpyrimidine/phosphomethylpyrimidine kinase	PFCIRM118_12055	thiD2	hydroxymethylpyrimidine/phosphomethylpyrimidine kinase	PFCIRM119_10170	thiD2	hydroxymethylpyrimidine/phosphomethylpyrimidine kinase	PFCIRM121_11700	thiD2	hydroxymethylpyrimidine/phosphomethylpyrimidine kinase	PFCIRM122_02570	thiD2	hydroxymethylpyrimidine/phosphomethylpyrimidine kinase	PFCIRM123_02950	thiD2	hydroxymethylpyrimidine/phosphomethylpyrimidine kinase	PFCIRM125_11130	thiD2	hydroxymethylpyrimidine/phosphomethylpyrimidine kinase	PFCIRM127_03915	thiD2	hydroxymethylpyrimidine/phosphomethylpyrimidine kinase	PFCIRM129_07030	thiD2	hydroxymethylpyrimidine/phosphomethylpyrimidine kinase	PFCIRM131_04655	thiD2	hydroxymethylpyrimidine/phosphomethylpyrimidine kinase	PFCIRM134_12055	thiD2	hydroxymethylpyrimidine/phosphomethylpyrimidine kinase	PFCIRM135_11850	thiD2	hydroxymethylpyrimidine/phosphomethylpyrimidine kinase	PFCIRM136_06550	thiD2	hydroxymethylpyrimidine/phosphomethylpyrimidine kinase	PFCIRM138_11875	thiD2	hydroxymethylpyrimidine/phosphomethylpyrimidine kinase
cluster_1380	0	0	0	1	0.939321	1	CORE	PFCIRM1025_10625	rpiB1	Ribose-5-phosphate isomerase 1	PFCIRM118_01210	rpiB1	Ribose-5-phosphate isomerase 1	PFCIRM119_07245	rpiB1	Ribose-5-phosphate isomerase 1	PFCIRM121_06470	rpiB1	Ribose-5-phosphate isomerase 1	PFCIRM122_05950	rpiB1	Ribose-5-phosphate isomerase 1	PFCIRM123_07085	rpiB1	Ribose-5-phosphate isomerase 1	PFCIRM125_00035	rpiB1	Ribose-5-phosphate isomerase 1	PFCIRM127_00565	rpiB1	Ribose-5-phosphate isomerase 1	PFCIRM129_03880	rpiB1	Ribose-5-phosphate isomerase 1	PFCIRM131_08295	rpiB1	Ribose-5-phosphate isomerase 1	PFCIRM134_12575	rpiB1	Ribose-5-phosphate isomerase 1	PFCIRM135_06940	rpiB1	Ribose-5-phosphate isomerase 1	PFCIRM136_04090	rpiB1	Ribose-5-phosphate isomerase 1	PFCIRM138_07295	rpiB1	Ribose-5-phosphate isomerase 1
cluster_13803	-0.108154	0.359286	-0.301026	0.768102	0.921988	1	ACCESSORY													PFCIRM122_01700	cobS	Cobalamin 5 -phosphate synthase (adenosylcobinamide-GDP ribazoletransferase)
cluster_13804	-0.108154	0.359286	-0.301026	0.768102	0.921988	1	ACCESSORY													PFCIRM122_07060		Hypothetical protein
cluster_13805	-0.108154	0.359286	-0.301026	0.768102	0.921988	1	ACCESSORY													PFCIRM122_00155		Chloride channel protein
cluster_1381	0	0	0	1	0.939321	1	CORE	PFCIRM1025_03175		Hypothetical protein	PFCIRM118_03035		Hypothetical protein	PFCIRM119_06660		Hypothetical protein	PFCIRM121_02075		Hypothetical protein	PFCIRM122_03680		Hypothetical protein	PFCIRM123_09255		Hypothetical protein	PFCIRM125_00510		Hypothetical protein	PFCIRM127_11570		Hypothetical protein	PFCIRM129_01670		Hypothetical protein	PFCIRM131_05925		Hypothetical protein	PFCIRM134_01130		Hypothetical protein	PFCIRM135_09840		Hypothetical protein	PFCIRM136_01485		Hypothetical protein	PFCIRM138_08255		Hypothetical protein
cluster_13814	-0.108154	0.359286	-0.301026	0.768102	0.921988	1	ACCESSORY													PFCIRM122_00300		Protein of unknown function
cluster_13815	-0.108154	0.359286	-0.301026	0.768102	0.921988	1	ACCESSORY													PFCIRM122_01955		Protein of unknown function
cluster_13819	-0.108154	0.359286	-0.301026	0.768102	0.921988	1	ACCESSORY													PFCIRM122_09055		Type I antifreeze protein
cluster_1382	0	0	0	1	0.939321	1	CORE	PFCIRM1025_05395	pstA	ABC transporter, permease protein	PFCIRM118_03270	pstA	ABC transporter, permease protein	PFCIRM119_06905	pstA	ABC transporter, permease protein	PFCIRM121_02310	pstA	ABC transporter, permease protein	PFCIRM122_03440	pstA	ABC transporter, permease protein	PFCIRM123_11470	pstA	ABC transporter, permease protein	PFCIRM125_00270	pstA	ABC transporter, permease protein	PFCIRM127_11330	pstA	ABC transporter, permease protein	PFCIRM129_01915	pstA	ABC transporter, permease protein	PFCIRM131_05685	pstA	ABC transporter, permease protein	PFCIRM134_00890	pstA	ABC transporter, permease protein	PFCIRM135_09605	pstA	ABC transporter, permease protein	PFCIRM136_01250	pstA	ABC transporter, permease protein	PFCIRM138_08015	pstA	ABC transporter, permease protein
cluster_13820	-0.108154	0.359286	-0.301026	0.768102	0.921988	1	ACCESSORY													PFCIRM122_07235	gnuT	gluconate permease GnuT
cluster_13822	-0.108154	0.359286	-0.301026	0.768102	0.921988	1	ACCESSORY													PFCIRM122_05370		Permease of the major facilitator superfamily protein
cluster_13824	-0.108154	0.359286	-0.301026	0.768102	0.921988	1	ACCESSORY													PFCIRM122_01165		Protein of unknown function
cluster_13829	-0.108154	0.359286	-0.301026	0.768102	0.921988	1	ACCESSORY													PFCIRM122_02955		Hypothetical protein
cluster_1383	0	0	0	1	0.939321	1	CORE	PFCIRM1025_06025		electron transfer oxidoreductase	PFCIRM118_09385		electron transfer oxidoreductase	PFCIRM119_11685		electron transfer oxidoreductase	PFCIRM121_10895		electron transfer oxidoreductase	PFCIRM122_06970		electron transfer oxidoreductase	PFCIRM123_08660		electron transfer oxidoreductase	PFCIRM125_04915		electron transfer oxidoreductase	PFCIRM127_09065		electron transfer oxidoreductase	PFCIRM129_08535		electron transfer oxidoreductase	PFCIRM131_12095		electron transfer oxidoreductase	PFCIRM134_09790		electron transfer oxidoreductase	PFCIRM135_08915		electron transfer oxidoreductase	PFCIRM136_05615		electron transfer oxidoreductase	PFCIRM138_05515		electron transfer oxidoreductase
cluster_1384	0.12032	0.389718	0.308737	0.762359	0.921431	1	ACCESSORY	PFCIRM1025_07440		Hypothetical protein	PFCIRM118_02260		Hypothetical protein	PFCIRM119_08725		Hypothetical protein				PFCIRM122_09465		Hypothetical protein	PFCIRM123_01410		Hypothetical protein	PFCIRM125_10055		Hypothetical protein	PFCIRM127_03435		Hypothetical protein	PFCIRM129_02790		Hypothetical protein	PFCIRM131_01120		Hypothetical protein	PFCIRM134_11225		Hypothetical protein	PFCIRM135_04855		Hypothetical protein	PFCIRM136_10110		Hypothetical protein	PFCIRM138_10330		Hypothetical protein
cluster_13848	-0.108154	0.359286	-0.301026	0.768102	0.921988	1	ACCESSORY													PFCIRM122_12485		Protein of unknown function
cluster_1385	0.385313	0.280083	1.37571	0.191891	0.723723	1	ACCESSORY	PFCIRM1025_06595		Protein of unknown function
cluster_13856	-0.208202	0.212754	-0.978604	0.345437	0.835465	1	ACCESSORY
cluster_13856	-0.208202	0.212754	-0.978604	0.345437	0.835465	1	ACCESSORY													PFCIRM122_02400		Putative uncharacterized protein																									PFCIRM138_00330		Putative uncharacterized protein
cluster_1386	0.0142137	0.196594	0.0722999	0.943451	0.935849	1	ACCESSORY	PFCIRM1025_00990		Hypothetical protein							PFCIRM121_05810		Hypothetical protein																PFCIRM131_10835		Hypothetical protein	PFCIRM134_01865		Hypothetical protein							PFCIRM138_03820		Hypothetical protein
cluster_13860	-0.108154	0.359286	-0.301026	0.768102	0.921988	1	ACCESSORY													PFCIRM122_09015		Putative uncharacterized protein
cluster_1388	0	0	0	1	0.939321	1	CORE	PFCIRM1025_05745		Hypothetical protein	PFCIRM118_03640		Hypothetical protein	PFCIRM119_01635		Hypothetical protein	PFCIRM121_01760		Hypothetical protein	PFCIRM122_12185		Hypothetical protein	PFCIRM123_09805		Hypothetical protein	PFCIRM125_07440		Hypothetical protein	PFCIRM127_07020		Hypothetical protein	PFCIRM129_00285		Hypothetical protein	PFCIRM131_07115		Hypothetical protein	PFCIRM134_03365		Hypothetical protein	PFCIRM135_10285		Hypothetical protein	PFCIRM136_09260		Hypothetical protein	PFCIRM138_01260		Hypothetical protein
cluster_13881	-0.108154	0.359286	-0.301026	0.768102	0.921988	1	ACCESSORY													PFCIRM122_09695		Hypothetical protein
cluster_1389	0	0	0	1	0.939321	1	CORE	PFCIRM1025_01055		Hypothetical protein	PFCIRM118_04360		Hypothetical protein	PFCIRM119_00860		Hypothetical protein	PFCIRM121_01030		Hypothetical protein	PFCIRM122_11455		Hypothetical protein	PFCIRM123_10535		Hypothetical protein	PFCIRM125_06670		Hypothetical protein	PFCIRM127_06300		Hypothetical protein	PFCIRM129_11695		Hypothetical protein	PFCIRM131_07855		Hypothetical protein	PFCIRM134_04085		Hypothetical protein	PFCIRM135_11005		Hypothetical protein	PFCIRM136_08525		Hypothetical protein	PFCIRM138_01990		Hypothetical protein
cluster_13892	-0.108154	0.359286	-0.301026	0.768102	0.921988	1	ACCESSORY													PFCIRM122_07110		Protein of unknown function
cluster_13894	-0.108154	0.359286	-0.301026	0.768102	0.921988	1	ACCESSORY													PFCIRM122_01015		Hypothetical protein
cluster_139	0	0	0	1	0.939321	1	CORE	PFCIRM1025_09110	priA	Primosomal protein N	PFCIRM118_09085	priA	Primosomal protein N	PFCIRM119_03365	priA	Primosomal protein N	PFCIRM121_03625	priA	Primosomal protein N	PFCIRM122_02125	priA	Primosomal protein N	PFCIRM123_00620	priA	Primosomal protein N	PFCIRM125_08475	priA	Primosomal protein N	PFCIRM127_02525	priA	Primosomal protein N	PFCIRM129_04045	priA	Primosomal protein N	PFCIRM131_03575	priA	Primosomal protein N	PFCIRM134_07195	priA	Primosomal protein N	PFCIRM135_06305	priA	Primosomal protein N	PFCIRM136_11060	priA	Primosomal protein N	PFCIRM138_03390	priA	Primosomal protein N
cluster_13908	-0.108154	0.359286	-0.301026	0.768102	0.921988	1	ACCESSORY													PFCIRM122_12220	ftsY	Signal recognition particle receptor
cluster_13909	-0.108154	0.359286	-0.301026	0.768102	0.921988	1	ACCESSORY													PFCIRM122_09385	dedA	Putative transmembrane protein
cluster_13912	-0.108154	0.359286	-0.301026	0.768102	0.921988	1	ACCESSORY													PFCIRM122_08735		Protein of unknown function
cluster_13913	0.301418	0.358595	0.840555	0.41562	0.861197	1	ACCESSORY	PFCIRM1025_10865		Extracellular solute-binding protein precursor	PFCIRM118_10050		Extracellular solute-binding protein precursor	PFCIRM119_02105		Extracellular solute-binding protein precursor	PFCIRM121_09920		Extracellular solute-binding protein precursor	PFCIRM122_10245		Extracellular solute-binding protein precursor	PFCIRM123_12385		Extracellular solute-binding protein precursor	PFCIRM125_00980		Extracellular solute-binding protein precursor	PFCIRM127_07740		Extracellular solute-binding protein precursor	PFCIRM129_12165		Extracellular solute-binding protein precursor	PFCIRM131_02170		Extracellular solute-binding protein precursor	PFCIRM134_02425		Extracellular solute-binding protein precursor	PFCIRM135_11565		Extracellular solute-binding protein precursor	PFCIRM136_09625		Extracellular solute-binding protein precursor
cluster_13916	-0.0885046	0.251889	-0.351363	0.730882	0.918229	1	ACCESSORY													PFCIRM122_02430		Recombinase
cluster_1392	0	0	0	1	0.939321	1	CORE	PFCIRM1025_05310	typA	GTP-binding protein typA/BipA (Tyrosine phosphorylated protein A)	PFCIRM118_03350	typA	GTP-binding protein typA/BipA (Tyrosine phosphorylated protein A)	PFCIRM119_06985	typA	GTP-binding protein typA/BipA (Tyrosine phosphorylated protein A)	PFCIRM121_02410	typA	GTP-binding protein typA/BipA (Tyrosine phosphorylated protein A)	PFCIRM122_09795	typA	GTP-binding protein typA/BipA (Tyrosine phosphorylated protein A)	PFCIRM123_11545	typA	GTP-binding protein typA/BipA (Tyrosine phosphorylated protein A)	PFCIRM125_00190	typA	GTP-binding protein typA/BipA (Tyrosine phosphorylated protein A)	PFCIRM127_11180	typA	GTP-binding protein typA/BipA (Tyrosine phosphorylated protein A)	PFCIRM129_01995	typA	GTP-binding protein typA/BipA (Tyrosine phosphorylated protein A)	PFCIRM131_05605	typA	GTP-binding protein typA/BipA (Tyrosine phosphorylated protein A)	PFCIRM134_00805	typA	GTP-binding protein typA/BipA (Tyrosine phosphorylated protein A)	PFCIRM135_09520	typA	GTP-binding protein typA/BipA (Tyrosine phosphorylated protein A)	PFCIRM136_01175	typA	GTP-binding protein typA/BipA (Tyrosine phosphorylated protein A)	PFCIRM138_07930	typA	GTP-binding protein typA/BipA (Tyrosine phosphorylated protein A)
cluster_13920	-0.108154	0.359286	-0.301026	0.768102	0.921988	1	ACCESSORY													PFCIRM122_07945		Hypothetical protein
cluster_13922	-0.108154	0.359286	-0.301026	0.768102	0.921988	1	ACCESSORY													PFCIRM122_09325		Hypothetical protein
cluster_1393	0.322727	0.179004	1.8029	0.0943572	0.52607	1	ACCESSORY	PFCIRM1025_08300		Hypothetical protein	PFCIRM118_06480		Hypothetical protein	PFCIRM119_10135		Hypothetical protein							PFCIRM123_05600		Hypothetical protein	PFCIRM125_11095		Hypothetical protein	PFCIRM127_04550		Hypothetical protein	PFCIRM129_06995		Hypothetical protein	PFCIRM131_05155		Hypothetical protein				PFCIRM135_11885		Hypothetical protein
cluster_1394	0	0	0	1	0.939321	1	CORE	PFCIRM1025_03460		Hypothetical protein	PFCIRM118_08605		Hypothetical protein	PFCIRM119_02885		Hypothetical protein	PFCIRM121_04105		Hypothetical protein	PFCIRM122_01640		Hypothetical protein	PFCIRM123_00140		Hypothetical protein	PFCIRM125_08950		Hypothetical protein	PFCIRM127_02045		Hypothetical protein	PFCIRM129_04520		Hypothetical protein	PFCIRM131_03080		Hypothetical protein	PFCIRM134_07685		Hypothetical protein	PFCIRM135_05825		Hypothetical protein	PFCIRM136_11550		Hypothetical protein	PFCIRM138_02900		Hypothetical protein
cluster_13943	-0.108154	0.359286	-0.301026	0.768102	0.921988	1	ACCESSORY													PFCIRM122_02225		Putative zinc-containing alcohol dehydrogenase (Oxidoreductase)
cluster_13948	-0.108154	0.359286	-0.301026	0.768102	0.921988	1	ACCESSORY													PFCIRM122_01900		Hypothetical protein
cluster_1395	0	0	0	1	0.939321	1	CORE	PFCIRM1025_06290	cbiQ2	Cobalt transport protein CbiQ	PFCIRM118_07795	cbiQ2	Cobalt transport protein CbiQ	PFCIRM119_11955	cbiQ2	Cobalt transport protein CbiQ	PFCIRM121_09290	cbiQ2	Cobalt transport protein CbiQ	PFCIRM122_07260	cbiQ2	Cobalt transport protein CbiQ	PFCIRM123_08925	cbiQ2	Cobalt transport protein CbiQ	PFCIRM125_05185	cbiQ2	Cobalt transport protein CbiQ	PFCIRM127_05700	cbiQ2	Cobalt transport protein CbiQ	PFCIRM129_08805	cbiQ2	Cobalt transport protein CbiQ	PFCIRM131_10535	cbiQ2	Cobalt transport protein CbiQ	PFCIRM134_10065	cbiQ2	Cobalt transport protein CbiQ	PFCIRM135_09185	cbiQ2	Cobalt transport protein CbiQ	PFCIRM136_05885	cbiQ2	Cobalt transport protein CbiQ	PFCIRM138_09305	cbiQ2	Cobalt transport protein CbiQ
cluster_13964	-0.108154	0.359286	-0.301026	0.768102	0.921988	1	ACCESSORY													PFCIRM122_00060		Putative uncharacterized protein
cluster_13965	-0.108154	0.359286	-0.301026	0.768102	0.921988	1	ACCESSORY													PFCIRM122_11900		Hypothetical membrane protein
cluster_1397	0.195042	0.216247	0.901937	0.383313	0.850434	1	ACCESSORY	PFCIRM1025_04115	lysR2	Transcriptional regulator, LysR family protein	PFCIRM118_04770	lysR2	Transcriptional regulator, LysR family protein	PFCIRM119_07765	lysR2	Transcriptional regulator, LysR family protein	PFCIRM121_00615	lysR2	Transcriptional regulator, LysR family protein				PFCIRM123_06075	lysR2	Transcriptional regulator, LysR family protein	PFCIRM125_04180	lysR2	Transcriptional regulator, LysR family protein	PFCIRM127_05145	lysR2	Transcriptional regulator, LysR family protein	PFCIRM129_05805	lysR2	Transcriptional regulator, LysR family protein	PFCIRM131_09660	lysR2	Transcriptional regulator, LysR family protein	PFCIRM134_08110	lysR2	Transcriptional regulator, LysR family protein	PFCIRM135_07730	lysR2	Transcriptional regulator, LysR family protein	PFCIRM136_03230	lysR2	Transcriptional regulator, LysR family protein
cluster_13978	-0.108154	0.359286	-0.301026	0.768102	0.921988	1	ACCESSORY													PFCIRM122_09150		Hypothetical protein
cluster_1398	0.119909	0.228666	0.524387	0.608736	0.902819	1	ACCESSORY	PFCIRM1025_08315		Protein of unknown function
cluster_13983	-0.108154	0.359286	-0.301026	0.768102	0.921988	1	ACCESSORY													PFCIRM122_08585		Protein of unknown function
cluster_1399	0.488714	0.262274	1.86338	0.0848909	0.492554	1	ACCESSORY	PFCIRM1025_11625		Drug exporters of the RND superfamily													PFCIRM123_12200		drug or lipid transporter protein																			PFCIRM136_00350		Drug exporters of the RND superfamily	PFCIRM138_06000		Drug exporters of the RND superfamily
cluster_13990	-0.215883	0.257207	-0.839336	0.416279	0.861401	1	ACCESSORY													PFCIRM122_00090		Putative uncharacterized protein																									PFCIRM138_07895		Hypothetical protein
cluster_13991	-0.108154	0.359286	-0.301026	0.768102	0.921988	1	ACCESSORY													PFCIRM122_03710		Hypothetical protein
cluster_13998	-0.108154	0.359286	-0.301026	0.768102	0.921988	1	ACCESSORY													PFCIRM122_11110	thiE2	thiamine-phosphate pyrophosphorylase
cluster_14	0	0	0	1	0.939321	1	CORE	PFCIRM1025_04600		long-chain fatty-acid CoA ligase (AMP-binding enzyme) ( long-chain-fatty-acid---CoA ligase)	PFCIRM118_12065		long-chain fatty-acid CoA ligase (AMP-binding enzyme) ( long-chain-fatty-acid---CoA ligase)	PFCIRM119_10180		long-chain fatty-acid CoA ligase (AMP-binding enzyme) ( long-chain-fatty-acid---CoA ligase)	PFCIRM121_11690		long-chain fatty-acid CoA ligase (AMP-binding enzyme) ( long-chain-fatty-acid---CoA ligase)	PFCIRM122_02525		long-chain fatty-acid CoA ligase (AMP-binding enzyme) ( long-chain-fatty-acid---CoA ligase)	PFCIRM123_02960		long-chain fatty-acid CoA ligase (AMP-binding enzyme) ( long-chain-fatty-acid---CoA ligase)	PFCIRM125_11140		long-chain fatty-acid CoA ligase (AMP-binding enzyme) ( long-chain-fatty-acid---CoA ligase)	PFCIRM127_03925		long-chain fatty-acid CoA ligase (AMP-binding enzyme) ( long-chain-fatty-acid---CoA ligase)	PFCIRM129_07040		long-chain fatty-acid CoA ligase (AMP-binding enzyme) ( long-chain-fatty-acid---CoA ligase)	PFCIRM131_04645		long-chain fatty-acid CoA ligase (AMP-binding enzyme) ( long-chain-fatty-acid---CoA ligase)	PFCIRM134_12045		long-chain fatty-acid CoA ligase (AMP-binding enzyme) ( long-chain-fatty-acid---CoA ligase)	PFCIRM135_11840		long-chain fatty-acid CoA ligase (AMP-binding enzyme) ( long-chain-fatty-acid---CoA ligase)	PFCIRM136_06560		long-chain fatty-acid CoA ligase (AMP-binding enzyme) ( long-chain-fatty-acid---CoA ligase)	PFCIRM138_11865		long-chain fatty-acid CoA ligase (AMP-binding enzyme) ( long-chain-fatty-acid---CoA ligase)
cluster_140	0.385313	0.280083	1.37571	0.191891	0.723723	1	ACCESSORY	PFCIRM1025_10455		Hypothetical protein
cluster_14003	-0.195834	0.258715	-0.756946	0.46243	0.874288	1	ACCESSORY													PFCIRM122_08715		Putative phage excisionase
cluster_14006	-0.108154	0.359286	-0.301026	0.768102	0.921988	1	ACCESSORY													PFCIRM122_08220		Hypothetical protein
cluster_14009	-0.108154	0.359286	-0.301026	0.768102	0.921988	1	ACCESSORY													PFCIRM122_04440		Methyltransferase
cluster_1401	0.0884219	0.153092	0.577572	0.57331	0.897183	1	ACCESSORY	PFCIRM1025_05065	fucA4	L-fuculose-phosphate aldolase				PFCIRM119_06295		Class II aldolase/adducin																															PFCIRM138_09580		Class II aldolase/adducin
cluster_14010	-0.108154	0.359286	-0.301026	0.768102	0.921988	1	ACCESSORY													PFCIRM122_02860		Hypothetical protein
cluster_14013	-0.22407	0.355444	-0.630395	0.539237	0.891098	1	ACCESSORY													PFCIRM122_01260	bioD	Dethiobiotin synthetase
cluster_14028	-0.108154	0.359286	-0.301026	0.768102	0.921988	1	ACCESSORY													PFCIRM122_06745	rplL	50S ribosomal protein L7/L12
cluster_1403	0.385313	0.280083	1.37571	0.191891	0.723723	1	ACCESSORY	PFCIRM1025_01590		Dehydrogenase
cluster_14035	-0.108154	0.359286	-0.301026	0.768102	0.921988	1	ACCESSORY													PFCIRM122_04490		Putative uncharacterized protein
cluster_14040	-0.108154	0.359286	-0.301026	0.768102	0.921988	1	ACCESSORY													PFCIRM122_10895		Hypothetical protein
cluster_14042	-0.195834	0.258715	-0.756946	0.46243	0.874288	1	ACCESSORY													PFCIRM122_03025	pduN	Propanediol utilization protein PduN																						PFCIRM136_06110	ccmL	Carbon dioxide concentrating mechanism protein CcmL
cluster_1405	-0.116003	0.183733	-0.631368	0.53862	0.890981	1	ACCESSORY	PFCIRM1025_05005		Hypothetical protein	PFCIRM118_02745		Hypothetical protein	PFCIRM119_06390		Hypothetical protein				PFCIRM122_03915		Hypothetical protein	PFCIRM123_07345		Hypothetical protein				PFCIRM127_11805		Hypothetical protein	PFCIRM129_00780		Hypothetical protein	PFCIRM131_00125		Hypothetical protein	PFCIRM134_01380		Hypothetical protein	PFCIRM135_02895		Hypothetical protein	PFCIRM136_01725		Hypothetical protein	PFCIRM138_08555		Hypothetical protein
cluster_14051	0.244243	0.142371	1.71554	0.109697	0.572634	1	ACCESSORY	PFCIRM1025_10685	iolT1	iolT1 (Major myo-inositol transporter iolT1)				PFCIRM119_07305	iolT1	iolT1 (Major myo-inositol transporter iolT1)				PFCIRM122_06455	iolT1	iolT1 (Major myo-inositol transporter iolT1)	PFCIRM123_07145	iolT1	iolT1 (Major myo-inositol transporter iolT1)	PFCIRM125_00095	iolT1	iolT1 (Major myo-inositol transporter iolT1)	PFCIRM127_00625	iolT1	iolT1 (Major myo-inositol transporter iolT1)	PFCIRM129_03820	iolT1	iolT1 (Major myo-inositol transporter iolT1)	PFCIRM131_08355	iolT1	iolT1 (Major myo-inositol transporter iolT1)				PFCIRM135_06880	iolT1	iolT1 (Major myo-inositol transporter iolT1)	PFCIRM136_04150	iolT1	iolT1 (Major myo-inositol transporter iolT1)
cluster_14058	-0.108154	0.359286	-0.301026	0.768102	0.921988	1	ACCESSORY													PFCIRM122_12100	infB	Translation initiation factor IF-2
cluster_14070	-0.108154	0.359286	-0.301026	0.768102	0.921988	1	ACCESSORY													PFCIRM122_07045		PRC-barrel
cluster_1408	-0.210438	0.161751	-1.301	0.215593	0.74977	1	ACCESSORY	PFCIRM1025_02145	pf1655	Carboxylic ester hydrolase	PFCIRM118_06025	pf1655	Carboxylic ester hydrolase	PFCIRM119_05430	pf1655	Carboxylic ester hydrolase	PFCIRM121_08105	pf1655	Carboxylic ester hydrolase	PFCIRM122_09100	pf1655	Carboxylic ester hydrolase	PFCIRM123_10920	pf1655	Carboxylic ester hydrolase	PFCIRM125_02735	pf1655	Carboxylic ester hydrolase							PFCIRM131_10205	pf1655	Carboxylic ester hydrolase							PFCIRM136_02500	pf1655	Carboxylic ester hydrolase	PFCIRM138_00725	pf1655	Carboxylic ester hydrolase
cluster_14081	-0.108154	0.359286	-0.301026	0.768102	0.921988	1	ACCESSORY													PFCIRM122_10305	proW	IM glycine betaine/choline transport protein of ABC transporter
cluster_14084	-0.108154	0.359286	-0.301026	0.768102	0.921988	1	ACCESSORY													PFCIRM122_09125		Hypothetical protein
cluster_1409	-0.0608413	0.136045	-0.447214	0.661998	0.910207	1	ACCESSORY	PFCIRM1025_05150		Protein of unknown function										PFCIRM122_09625		Protein of unknown function										PFCIRM129_10625		Protein of unknown function				PFCIRM134_11585		Protein of unknown function				PFCIRM136_00860		Protein of unknown function	PFCIRM138_06250		Protein of unknown function
cluster_14093	-0.22407	0.355444	-0.630395	0.539237	0.891098	1	ACCESSORY													PFCIRM122_01245
cluster_14096	-0.102731	0.214482	-0.478971	0.639825	0.907275	1	ACCESSORY													PFCIRM122_07315		Protein of unknown function
cluster_1410	0	0	0	1	0.939321	1	CORE	PFCIRM1025_05460	asd	Aspartate-semialdehyde dehydrogenase (Semialdehyde dehydrogenase)	PFCIRM118_03210	asd	Aspartate-semialdehyde dehydrogenase (Semialdehyde dehydrogenase)	PFCIRM119_06840	asd	Aspartate-semialdehyde dehydrogenase (Semialdehyde dehydrogenase)	PFCIRM121_02250	asd	Aspartate-semialdehyde dehydrogenase (Semialdehyde dehydrogenase)	PFCIRM122_03505	asd	Aspartate-semialdehyde dehydrogenase (Semialdehyde dehydrogenase)	PFCIRM123_11405	asd	Aspartate-semialdehyde dehydrogenase (Semialdehyde dehydrogenase)	PFCIRM125_00335	asd	Aspartate-semialdehyde dehydrogenase (Semialdehyde dehydrogenase)	PFCIRM127_11395	asd	Aspartate-semialdehyde dehydrogenase (Semialdehyde dehydrogenase)	PFCIRM129_01850	asd	Aspartate-semialdehyde dehydrogenase (Semialdehyde dehydrogenase)	PFCIRM131_05750	asd	Aspartate-semialdehyde dehydrogenase (Semialdehyde dehydrogenase)	PFCIRM134_00955	asd	Aspartate-semialdehyde dehydrogenase (Semialdehyde dehydrogenase)	PFCIRM135_09670	asd	Aspartate-semialdehyde dehydrogenase (Semialdehyde dehydrogenase)	PFCIRM136_01315	asd	Aspartate-semialdehyde dehydrogenase (Semialdehyde dehydrogenase)	PFCIRM138_08080	asd	Aspartate-semialdehyde dehydrogenase (Semialdehyde dehydrogenase)
cluster_14100	-0.256533	0.227813	-1.12607	0.280267	0.801239	1	ACCESSORY													PFCIRM122_11005	wcqF	Putative glycosyl transferase																PFCIRM134_01730	wcqF	Putative glycosyl transferase
cluster_1411	0.385313	0.280083	1.37571	0.191891	0.723723	1	ACCESSORY	PFCIRM1025_09560
cluster_14111	-0.108154	0.359286	-0.301026	0.768102	0.921988	1	ACCESSORY													PFCIRM122_04815		Protein of unknown function
cluster_14118	-0.108154	0.359286	-0.301026	0.768102	0.921988	1	ACCESSORY													PFCIRM122_03765	torD	Cytoplasmic chaperone TorD
cluster_14124	-0.195834	0.258715	-0.756946	0.46243	0.874288	1	ACCESSORY													PFCIRM122_08700		ParB-like nuclease
cluster_14127	-0.327489	0.244508	-1.33938	0.203138	0.73671	1	ACCESSORY													PFCIRM122_03020		Protein of unknown function																									PFCIRM138_12320		Protein of unknown function
cluster_14129	-0.108154	0.359286	-0.301026	0.768102	0.921988	1	ACCESSORY													PFCIRM122_10045		Hypothetical protein
cluster_14136	-0.108154	0.359286	-0.301026	0.768102	0.921988	1	ACCESSORY													PFCIRM122_03360		Protein of unknown function
cluster_1414	0	0	0	1	0.939321	1	CORE	PFCIRM1025_06095		Hypothetical protein	PFCIRM118_09460		Hypothetical protein	PFCIRM119_11755		Hypothetical protein	PFCIRM121_10820		Hypothetical protein	PFCIRM122_07050		Hypothetical protein	PFCIRM123_08730		Hypothetical protein	PFCIRM125_04985		Hypothetical protein	PFCIRM127_08990		Hypothetical protein	PFCIRM129_08605		Hypothetical protein	PFCIRM131_12170		Hypothetical protein	PFCIRM134_09865		Hypothetical protein	PFCIRM135_08985		Hypothetical protein	PFCIRM136_05685		Hypothetical protein	PFCIRM138_02445		Hypothetical protein
cluster_14141	0.224695	0.218383	1.0289	0.322079	0.824639	1	ACCESSORY	PFCIRM1025_06725		TRNA processing ribonuclease BN				PFCIRM119_12815		TRNA processing ribonuclease BN				PFCIRM122_09515		TRNA processing ribonuclease BN	PFCIRM123_06980		TRNA processing ribonuclease BN	PFCIRM125_05620		TRNA processing ribonuclease BN				PFCIRM129_02195		TRNA processing ribonuclease BN	PFCIRM131_06820		TRNA processing ribonuclease BN				PFCIRM135_09425		TRNA processing ribonuclease BN	PFCIRM136_07235		TRNA processing ribonuclease BN	PFCIRM138_00055		TRNA processing ribonuclease BN
cluster_14142	-0.195834	0.258715	-0.756946	0.46243	0.874288	1	ACCESSORY													PFCIRM122_06675		Putative uncharacterized protein
cluster_14144	-0.108154	0.359286	-0.301026	0.768102	0.921988	1	ACCESSORY													PFCIRM122_10070		membrane protein of unknown function
cluster_14146	-0.108154	0.359286	-0.301026	0.768102	0.921988	1	ACCESSORY													PFCIRM122_02550		Phosphotriesterase family protein
cluster_14149	-0.108154	0.359286	-0.301026	0.768102	0.921988	1	ACCESSORY													PFCIRM122_09175		Protein of unknown function
cluster_1415	0.385313	0.280083	1.37571	0.191891	0.723723	1	ACCESSORY	PFCIRM1025_00565		Hypothetical protein
cluster_14151	-0.108154	0.359286	-0.301026	0.768102	0.921988	1	ACCESSORY													PFCIRM122_09410	whiB2	transcription factor WhiB
cluster_1416	0	0	0	1	0.939321	1	CORE	PFCIRM1025_01635		peptidase	PFCIRM118_03795		Hypothetical protein	PFCIRM119_01480		Hypothetical protein	PFCIRM121_01605		Hypothetical protein	PFCIRM122_12025		Hypothetical protein	PFCIRM123_09960		Hypothetical protein	PFCIRM125_07285		Hypothetical protein	PFCIRM127_06860		Hypothetical protein	PFCIRM129_11090		Hypothetical protein	PFCIRM131_07270		Hypothetical protein	PFCIRM134_03520		Hypothetical protein	PFCIRM135_10440		Hypothetical protein	PFCIRM136_09105		Hypothetical protein	PFCIRM138_01415		Hypothetical protein
cluster_14161	-0.108154	0.359286	-0.301026	0.768102	0.921988	1	ACCESSORY													PFCIRM122_04375		Hypothetical protein
cluster_14167	-0.22407	0.355444	-0.630395	0.539237	0.891098	1	ACCESSORY													PFCIRM122_02270	qor	NADPH-quinone reductase and Zn-dependent oxidoreductase
cluster_14168	-0.108154	0.359286	-0.301026	0.768102	0.921988	1	ACCESSORY													PFCIRM122_04890		Hypothetical protein
cluster_14169	-0.108154	0.359286	-0.301026	0.768102	0.921988	1	ACCESSORY													PFCIRM122_04240		Protein of unknown function
cluster_14171	-0.108154	0.359286	-0.301026	0.768102	0.921988	1	ACCESSORY													PFCIRM122_08165	opuCB	IM protein of choline ABC transporter OpuCB
cluster_14175	-0.108154	0.359286	-0.301026	0.768102	0.921988	1	ACCESSORY													PFCIRM122_02320		Hypothetical protein
cluster_14179	-0.108154	0.359286	-0.301026	0.768102	0.921988	1	ACCESSORY													PFCIRM122_03690		Hypothetical membrane protein
cluster_14182	-0.16899	0.139685	-1.20979	0.247658	0.778198	1	ACCESSORY													PFCIRM122_03940		Protein of unknown function				PFCIRM125_00760		Protein of unknown function										PFCIRM134_01400		Protein of unknown function				PFCIRM136_01745		Protein of unknown function
cluster_14189	-0.108154	0.359286	-0.301026	0.768102	0.921988	1	ACCESSORY													PFCIRM122_06665		Putative uncharacterized protein
cluster_1419	0	0	0	1	0.939321	1	CORE	PFCIRM1025_07260	sdh	Serine 3-dehydrogenase	PFCIRM118_10415	sdh	Serine 3-dehydrogenase	PFCIRM119_07550	sdh	Serine 3-dehydrogenase	PFCIRM121_04470	sdh	Serine 3-dehydrogenase	PFCIRM122_00865	sdh	Serine 3-dehydrogenase	PFCIRM123_12040	sdh	Serine 3-dehydrogenase	PFCIRM125_01740	sdh	Serine 3-dehydrogenase	PFCIRM127_12245	sdh	Serine 3-dehydrogenase	PFCIRM129_10280	sdh	Serine 3-dehydrogenase	PFCIRM131_03875	sdh	Serine 3-dehydrogenase	PFCIRM134_04895	sdh	Serine 3-dehydrogenase	PFCIRM135_01470	sdh	Serine 3-dehydrogenase	PFCIRM136_00515	sdh	Serine 3-dehydrogenase	PFCIRM138_05835	sdh	Serine 3-dehydrogenase
cluster_14190	-0.108154	0.359286	-0.301026	0.768102	0.921988	1	ACCESSORY													PFCIRM122_11250		Protein of unknown function
cluster_14198	-0.108154	0.359286	-0.301026	0.768102	0.921988	1	ACCESSORY													PFCIRM122_10510
cluster_142	0	0	0	1	0.939321	1	CORE	PFCIRM1025_07650		Nuclease of the RecB family	PFCIRM118_02050		Nuclease of the RecB family	PFCIRM119_08515		Nuclease of the RecB family	PFCIRM121_00320		Nuclease of the RecB family	PFCIRM122_09255		Nuclease of the RecB family	PFCIRM123_01200		Nuclease of the RecB family	PFCIRM125_09840		Nuclease of the RecB family	PFCIRM127_03230		Nuclease of the RecB family	PFCIRM129_05110		Nuclease of the RecB family	PFCIRM131_00905		Nuclease of the RecB family	PFCIRM134_11435		Nuclease of the RecB family	PFCIRM135_05070		Nuclease of the RecB family	PFCIRM136_09895		Nuclease of the RecB family	PFCIRM138_10545		Nuclease of the RecB family
cluster_1420	-0.467621	0.250106	-1.86969	0.0839534	0.489007	1	ACCESSORY	PFCIRM1025_09885		polar amino acid ABC transporter, inner membrane protein	PFCIRM118_01550		polar amino acid ABC transporter, inner membrane protein	PFCIRM119_02440		polar amino acid ABC transporter, inner membrane protein	PFCIRM121_03055		polar amino acid ABC transporter, inner membrane protein	PFCIRM122_06620		polar amino acid ABC transporter, inner membrane protein	PFCIRM123_03545		polar amino acid ABC transporter, inner membrane protein	PFCIRM125_01945		polar amino acid ABC transporter, inner membrane protein	PFCIRM127_08795		polar amino acid ABC transporter, inner membrane protein				PFCIRM131_04155		polar amino acid ABC transporter, inner membrane protein	PFCIRM134_02950		polar amino acid ABC transporter, inner membrane protein	PFCIRM135_00900		polar amino acid ABC transporter, inner membrane protein	PFCIRM136_07830		polar amino acid ABC transporter, inner membrane protein	PFCIRM138_04350		polar amino acid ABC transporter, inner membrane protein
cluster_14206	-0.22407	0.355444	-0.630395	0.539237	0.891098	1	ACCESSORY													PFCIRM122_03405	tnpA	Transposase IS3/IS911
cluster_14207	-0.108154	0.359286	-0.301026	0.768102	0.921988	1	ACCESSORY													PFCIRM122_08390	azlC	AzlC family protein precursor (amino acid permease)
cluster_14209	-0.108154	0.359286	-0.301026	0.768102	0.921988	1	ACCESSORY													PFCIRM122_11095	RBAM_005730	Putative uncharacterized protein RBAM_005730
cluster_1421	0.385313	0.280083	1.37571	0.191891	0.723723	1	ACCESSORY	PFCIRM1025_03670		Putative uncharacterized protein
cluster_14210	-0.167516	0.207761	-0.806294	0.434413	0.86677	1	ACCESSORY													PFCIRM122_00075		Putative uncharacterized protein																									PFCIRM138_07905		Putative uncharacterized protein
cluster_14216	-0.108154	0.359286	-0.301026	0.768102	0.921988	1	ACCESSORY													PFCIRM122_09660		Protein of unknown function
cluster_1422	0.410283	0.13931	2.94512	0.01126	0.101809	0.27462	ACCESSORY	PFCIRM1025_04045		Hypothetical protein fragment				PFCIRM119_12205		Hypothetical protein fragment				PFCIRM122_01500		Hypothetical protein fragment	PFCIRM123_05715		Hypothetical protein fragment	PFCIRM125_03660		Hypothetical protein fragment				PFCIRM129_02580		Hypothetical protein fragment							PFCIRM135_07920		Hypothetical protein fragment	PFCIRM136_00320		Hypothetical protein fragment	PFCIRM138_06280		Hypothetical protein fragment
cluster_14230	-0.108154	0.359286	-0.301026	0.768102	0.921988	1	ACCESSORY													PFCIRM122_00085		Protein of unknown function
cluster_14235	-0.108154	0.359286	-0.301026	0.768102	0.921988	1	ACCESSORY													PFCIRM122_01025		Hypothetical protein
cluster_1424	0	0	0	1	0.939321	1	CORE	PFCIRM1025_01325	pyk1	Pyruvate kinase 1	PFCIRM118_04100	pyk1	Pyruvate kinase 1	PFCIRM119_01125	pyk1	Pyruvate kinase 1	PFCIRM121_01300	pyk1	Pyruvate kinase 1	PFCIRM122_11720	pyk1	Pyruvate kinase 1	PFCIRM123_10270	pyk1	Pyruvate kinase 1	PFCIRM125_06935	pyk1	Pyruvate kinase 1	PFCIRM127_06565	pyk1	Pyruvate kinase 1	PFCIRM129_11435	pyk1	Pyruvate kinase 1	PFCIRM131_07585	pyk1	Pyruvate kinase 1	PFCIRM134_03825	pyk1	Pyruvate kinase 1	PFCIRM135_10745	pyk1	Pyruvate kinase 1	PFCIRM136_08790	pyk1	Pyruvate kinase 1	PFCIRM138_01725	pyk1	Pyruvate kinase 1
cluster_1425	0	0	0	1	0.939321	1	CORE	PFCIRM1025_10630	malY	Bifunctional PLP-dependent enzyme with beta-cystathionase and maltose regulon repressor activities (cystathionine beta-lyase, CBL)	PFCIRM118_01205	malY	Bifunctional PLP-dependent enzyme with beta-cystathionase and maltose regulon repressor activities (cystathionine beta-lyase, CBL)	PFCIRM119_07250	malY	Bifunctional PLP-dependent enzyme with beta-cystathionase and maltose regulon repressor activities (cystathionine beta-lyase, CBL)	PFCIRM121_06475	malY	Bifunctional PLP-dependent enzyme with beta-cystathionase and maltose regulon repressor activities (cystathionine beta-lyase, CBL)	PFCIRM122_05955	malY	Bifunctional PLP-dependent enzyme with beta-cystathionase and maltose regulon repressor activities (cystathionine beta-lyase, CBL)	PFCIRM123_07090	malY	Bifunctional PLP-dependent enzyme with beta-cystathionase and maltose regulon repressor activities (cystathionine beta-lyase, CBL)	PFCIRM125_00040	malY	Bifunctional PLP-dependent enzyme with beta-cystathionase and maltose regulon repressor activities (cystathionine beta-lyase, CBL)	PFCIRM127_00570	malY	Bifunctional PLP-dependent enzyme with beta-cystathionase and maltose regulon repressor activities (cystathionine beta-lyase, CBL)	PFCIRM129_03875	malY	Bifunctional PLP-dependent enzyme with beta-cystathionase and maltose regulon repressor activities (cystathionine beta-lyase, CBL)	PFCIRM131_08300	malY	Bifunctional PLP-dependent enzyme with beta-cystathionase and maltose regulon repressor activities (cystathionine beta-lyase, CBL)	PFCIRM134_12580	malY	Bifunctional PLP-dependent enzyme with beta-cystathionase and maltose regulon repressor activities (cystathionine beta-lyase, CBL)	PFCIRM135_06935	malY	Bifunctional PLP-dependent enzyme with beta-cystathionase and maltose regulon repressor activities (cystathionine beta-lyase, CBL)	PFCIRM136_04095	malY	Bifunctional PLP-dependent enzyme with beta-cystathionase and maltose regulon repressor activities (cystathionine beta-lyase, CBL)	PFCIRM138_07300	malY	Bifunctional PLP-dependent enzyme with beta-cystathionase and maltose regulon repressor activities (cystathionine beta-lyase, CBL)
cluster_14251	-0.108154	0.359286	-0.301026	0.768102	0.921988	1	ACCESSORY													PFCIRM122_09060		Hypothetical protein
cluster_1426	0	0	0	1	0.939321	1	CORE	PFCIRM1025_02695	sqdX (rfaG)	Glycosyltransferase	PFCIRM118_06820	sqdX (rfaG)	Glycosyltransferase	PFCIRM119_11055	sqdX (rfaG)	Glycosyltransferase	PFCIRM121_06185	sqdX (rfaG)	Glycosyltransferase	PFCIRM122_08110	sqdX (rfaG)	Glycosyltransferase	PFCIRM123_08045	sqdX (rfaG)	Glycosyltransferase	PFCIRM125_04295	sqdX (rfaG)	Glycosyltransferase	PFCIRM127_09665	sqdX (rfaG)	Glycosyltransferase	PFCIRM129_07915	sqdX (rfaG)	Glycosyltransferase	PFCIRM131_12260	sqdX (rfaG)	Glycosyltransferase	PFCIRM134_05505	sqdX (rfaG)	Glycosyltransferase	PFCIRM135_08310	sqdX (rfaG)	Glycosyltransferase	PFCIRM136_04995	sqdX (rfaG)	Glycosyltransferase	PFCIRM138_10940	sqdX (rfaG)	Glycosyltransferase
cluster_14260	-0.108154	0.359286	-0.301026	0.768102	0.921988	1	ACCESSORY													PFCIRM122_06740		Hypothetical protein
cluster_14264	-0.108154	0.359286	-0.301026	0.768102	0.921988	1	ACCESSORY													PFCIRM122_04000		Protein of unknown function
cluster_1427	-0.376753	0.195433	-1.92779	0.0757594	0.456708	0.678925	ACCESSORY	PFCIRM1025_02205		Putative ATP-dependent DNA helicase	PFCIRM118_05965		DEAD/DEAH box helicase				PFCIRM121_08045		DEAD/DEAH box helicase	PFCIRM122_09160		DEAD/DEAH box helicase	PFCIRM123_10860		DEAD/DEAH box helicase				PFCIRM127_12020		DEAD/DEAH box helicase				PFCIRM131_10145		DEAD/DEAH box helicase	PFCIRM134_09235		DEAD/DEAH box helicase	PFCIRM135_07040		DEAD/DEAH box helicase	PFCIRM136_02440		DEAD/DEAH box helicase	PFCIRM138_00785		DEAD/DEAH box helicase
cluster_14272	-0.108154	0.359286	-0.301026	0.768102	0.921988	1	ACCESSORY													PFCIRM122_01870	trpC	Indole-3-glycerol phosphate synthase (TrpC)
cluster_14274	-0.108154	0.359286	-0.301026	0.768102	0.921988	1	ACCESSORY													PFCIRM122_06680		Protein of unknown function
cluster_1428	0.313664	0.180596	1.73683	0.105768	0.56152	1	ACCESSORY	PFCIRM1025_11970		Putative uncharacterized protein																															PFCIRM135_00765		Putative uncharacterized protein
cluster_14280	-0.150402	0.252499	-0.595654	0.561518	0.895156	1	ACCESSORY													PFCIRM122_08805		Putative uncharacterized protein
cluster_14289	-0.108154	0.359286	-0.301026	0.768102	0.921988	1	ACCESSORY													PFCIRM122_06545		membrane protein of unknown function
cluster_14291	-0.108154	0.359286	-0.301026	0.768102	0.921988	1	ACCESSORY													PFCIRM122_09715	feoA	Ferrous iron uptake protein A 9.a.8.1.x
cluster_14292	-0.108154	0.359286	-0.301026	0.768102	0.921988	1	ACCESSORY													PFCIRM122_11610		Hypothetical membrane protein
cluster_143	0.385313	0.280083	1.37571	0.191891	0.723723	1	ACCESSORY	PFCIRM1025_11070		ATP-binding region, ATPase-like:Histidine kinase, Histidine kinase A-like precursor
cluster_1430	0.176216	0.160445	1.0983	0.291777	0.808278	1	ACCESSORY	PFCIRM1025_10130		Hypothetical regulatory protein				PFCIRM119_02740		Hypothetical regulatory protein																															PFCIRM138_09605		Hypothetical regulatory protein
cluster_1432	0	0	0	1	0.939321	1	CORE	PFCIRM1025_00020	ptpA	Low molecular weight protein-tyrosine-phosphatase (protein-tyrosine-phosphatase)	PFCIRM118_00135	ptpA	Low molecular weight protein-tyrosine-phosphatase (protein-tyrosine-phosphatase)	PFCIRM119_08395	ptpA	Low molecular weight protein-tyrosine-phosphatase (protein-tyrosine-phosphatase)	PFCIRM121_09645	ptpA	Low molecular weight protein-tyrosine-phosphatase (protein-tyrosine-phosphatase)	PFCIRM122_10555	ptpA	Low molecular weight protein-tyrosine-phosphatase (protein-tyrosine-phosphatase)	PFCIRM123_07390	ptpA	Low molecular weight protein-tyrosine-phosphatase (protein-tyrosine-phosphatase)	PFCIRM125_05505	ptpA	Low molecular weight protein-tyrosine-phosphatase (protein-tyrosine-phosphatase)	PFCIRM127_04575	ptpA	Low molecular weight protein-tyrosine-phosphatase (protein-tyrosine-phosphatase)	PFCIRM129_02160	ptpA	Low molecular weight protein-tyrosine-phosphatase (protein-tyrosine-phosphatase)	PFCIRM131_05535	ptpA	Low molecular weight protein-tyrosine-phosphatase (protein-tyrosine-phosphatase)	PFCIRM134_08770	ptpA	Low molecular weight protein-tyrosine-phosphatase (protein-tyrosine-phosphatase)	PFCIRM135_02285	ptpA	Low molecular weight protein-tyrosine-phosphatase (protein-tyrosine-phosphatase)	PFCIRM136_12555	ptpA	Low molecular weight protein-tyrosine-phosphatase (protein-tyrosine-phosphatase)	PFCIRM138_09800	ptpA	Low molecular weight protein-tyrosine-phosphatase (protein-tyrosine-phosphatase)
cluster_14321	0.35809	0.287387	1.24602	0.2345	0.767337	1	ACCESSORY																PFCIRM123_06705		Hypothetical protein
cluster_14324	0.35809	0.287387	1.24602	0.2345	0.767337	1	ACCESSORY																PFCIRM123_00420		Hypothetical protein
cluster_1433	0	0	0	1	0.939321	1	CORE	PFCIRM1025_01550		iron-sulphur 'Rieske' subunit (component of cytochrome bc1 complex)	PFCIRM118_03885		Dioxygenase	PFCIRM119_01350		Dioxygenase	PFCIRM121_01515		Dioxygenase	PFCIRM122_11935		Dioxygenase	PFCIRM123_10050		Dioxygenase	PFCIRM125_07160		Dioxygenase	PFCIRM127_06775		Dioxygenase	PFCIRM129_11215		Dioxygenase	PFCIRM131_07360		Dioxygenase	PFCIRM134_03610		Dioxygenase	PFCIRM135_10530		Dioxygenase	PFCIRM136_09015		Dioxygenase	PFCIRM138_01505		Dioxygenase
cluster_14335	0.35809	0.287387	1.24602	0.2345	0.767337	1	ACCESSORY																PFCIRM123_08185	rpsM	30S ribosomal protein S13
cluster_1434	0.210526	0.179104	1.17544	0.260663	0.787992	1	ACCESSORY	PFCIRM1025_00630	clpB 1	Chaperone clpB 1 (ATP-dependent Clp protease B1) (Clp chaperone)	PFCIRM118_10630	clpB 1	Chaperone clpB 1 (ATP-dependent Clp protease B1) (Clp chaperone)	PFCIRM119_08135	clpB 1	Chaperone clpB 1 (ATP-dependent Clp protease B1) (Clp chaperone)				PFCIRM122_01080	clpB 1	Chaperone clpB 1 (ATP-dependent Clp protease B1) (Clp chaperone)	PFCIRM123_11830	clpB 1	Chaperone clpB 1 (ATP-dependent Clp protease B1) (Clp chaperone)	PFCIRM125_01530	clpB 1	Chaperone clpB 1 (ATP-dependent Clp protease B1) (Clp chaperone)	PFCIRM127_05505	clpB 1	Chaperone clpB 1 (ATP-dependent Clp protease B1) (Clp chaperone)	PFCIRM129_10495	clpB 1	Chaperone clpB 1 (ATP-dependent Clp protease B1) (Clp chaperone)	PFCIRM131_03660	clpB 1	Chaperone clpB 1 (ATP-dependent Clp protease B1) (Clp chaperone)				PFCIRM135_01260	clpB 1	Chaperone clpB 1 (ATP-dependent Clp protease B1) (Clp chaperone)	PFCIRM136_00730	clpB 1	Chaperone clpB 1 (ATP-dependent Clp protease B1) (Clp chaperone)	PFCIRM138_05625	clpB 1	Chaperone clpB 1 (ATP-dependent Clp protease B1) (Clp chaperone)
cluster_14345	0.35809	0.287387	1.24602	0.2345	0.767337	1	ACCESSORY																PFCIRM123_11415
cluster_1435	0.385313	0.280083	1.37571	0.191891	0.723723	1	ACCESSORY	PFCIRM1025_06285	cbiN	Cobalt transport protein CbiN
cluster_14359	0.0892713	0.243242	0.367007	0.719452	0.917	1	ACCESSORY																PFCIRM123_03715		Transporter protein																						PFCIRM138_04515	yceJ	Transporter protein
cluster_1436	0.130229	0.408669	0.318666	0.754985	0.920704	1	ACCESSORY	PFCIRM1025_07285	urvD	UvrD/REP helicase / ATP-dependent DNA helicase	PFCIRM118_02415	urvD	UvrD/REP helicase / ATP-dependent DNA helicase	PFCIRM119_08880	urvD	UvrD/REP helicase / ATP-dependent DNA helicase	PFCIRM121_09055	urvD	UvrD/REP helicase / ATP-dependent DNA helicase	PFCIRM122_05560	urvD	UvrD/REP helicase / ATP-dependent DNA helicase	PFCIRM123_01560	urvD	UvrD/REP helicase / ATP-dependent DNA helicase	PFCIRM125_10215	urvD	UvrD/REP helicase / ATP-dependent DNA helicase	PFCIRM127_07860	urvD	UvrD/REP helicase / ATP-dependent DNA helicase	PFCIRM129_02950	urvD	UvrD/REP helicase / ATP-dependent DNA helicase							PFCIRM135_04695	urvD	UvrD/REP helicase / ATP-dependent DNA helicase				PFCIRM138_10170	urvD	UvrD/REP helicase / ATP-dependent DNA helicase
cluster_1437	0.385313	0.280083	1.37571	0.191891	0.723723	1	ACCESSORY	PFCIRM1025_10775		Protein of unknown function
cluster_14373	0.35809	0.287387	1.24602	0.2345	0.767337	1	ACCESSORY																PFCIRM123_03390		transporter
cluster_1438	-0.0249276	0.0457727	-0.544595	0.595147	0.900733	1	ACCESSORY	PFCIRM1025_11525		Amino acid permease. membrane protein							PFCIRM121_00470		Amino acid permease. membrane protein	PFCIRM122_00810		Amino acid permease. membrane protein	PFCIRM123_12095		Amino acid permease. membrane protein				PFCIRM127_12190		Amino acid permease. membrane protein							PFCIRM134_04840		Amino acid permease. membrane protein							PFCIRM138_05890		Amino acid permease. membrane protein
cluster_14386	0.35809	0.287387	1.24602	0.2345	0.767337	1	ACCESSORY																PFCIRM123_05470		Protein of unknown function
cluster_14387	0.35809	0.287387	1.24602	0.2345	0.767337	1	ACCESSORY																PFCIRM123_08835		Hypothetical protein
cluster_14388	0.35809	0.287387	1.24602	0.2345	0.767337	1	ACCESSORY																PFCIRM123_03020	PPA1638	Putative ABC transporter
cluster_1439	0.0965835	0.187107	0.516194	0.614289	0.903647	1	ACCESSORY	PFCIRM1025_03645		Putative uncharacterized protein													PFCIRM123_05215		Protein of unknown function										PFCIRM131_11040		Putative uncharacterized protein	PFCIRM134_06315		Putative uncharacterized protein				PFCIRM136_03170		Putative uncharacterized protein
cluster_144	0.385313	0.280083	1.37571	0.191891	0.723723	1	ACCESSORY	PFCIRM1025_05685		Protein of unknown function
cluster_14400	0.35809	0.287387	1.24602	0.2345	0.767337	1	ACCESSORY																PFCIRM123_11895		Hypothetical protein
cluster_14402	0.35809	0.287387	1.24602	0.2345	0.767337	1	ACCESSORY																PFCIRM123_10700		Chloride channel
cluster_14404	0.35809	0.287387	1.24602	0.2345	0.767337	1	ACCESSORY																PFCIRM123_02225		protein of unknown function
cluster_14406	0.35809	0.287387	1.24602	0.2345	0.767337	1	ACCESSORY																PFCIRM123_10360		Hypothetical protein
cluster_1441	0.327489	0.244508	1.33938	0.203138	0.73671	1	ACCESSORY	PFCIRM1025_08250	DhaG	Glycerol dehydratase reactivation factor DhaG	PFCIRM118_09835	DhaG	Glycerol dehydratase reactivation factor DhaG	PFCIRM119_09270	DhaG	Glycerol dehydratase reactivation factor DhaG	PFCIRM121_08670	DhaG	Glycerol dehydratase reactivation factor DhaG				PFCIRM123_01955	DhaG	Glycerol dehydratase reactivation factor DhaG	PFCIRM125_10615	DhaG	Glycerol dehydratase reactivation factor DhaG	PFCIRM127_08255	DhaG	Glycerol dehydratase reactivation factor DhaG	PFCIRM129_03345	DhaG	Glycerol dehydratase reactivation factor DhaG	PFCIRM131_05205	DhaG	Glycerol dehydratase reactivation factor DhaG	PFCIRM134_10665	DhaG	Glycerol dehydratase reactivation factor DhaG	PFCIRM135_04250	DhaG	Glycerol dehydratase reactivation factor DhaG
cluster_14410	0.35809	0.287387	1.24602	0.2345	0.767337	1	ACCESSORY																PFCIRM123_02635		membrane protein without function
cluster_14419	0.35809	0.287387	1.24602	0.2345	0.767337	1	ACCESSORY																PFCIRM123_11785	ogt	Methylated-DNA--
cluster_1442	0.194644	0.22522	0.864242	0.402945	0.857166	1	ACCESSORY	PFCIRM1025_12010		Protein of unknown function
cluster_14420	-0.179971	0.209202	-0.860275	0.405049	0.857851	1	ACCESSORY																PFCIRM123_07260		Protein of unknown function
cluster_14425	0.35809	0.287387	1.24602	0.2345	0.767337	1	ACCESSORY																PFCIRM123_03265		Hypothetical protein
cluster_14429	0.35809	0.287387	1.24602	0.2345	0.767337	1	ACCESSORY																PFCIRM123_06860		Hypothetical protein
cluster_1444	0.385313	0.280083	1.37571	0.191891	0.723723	1	ACCESSORY	PFCIRM1025_08170		Protein of unknown function
cluster_14441	0.35809	0.287387	1.24602	0.2345	0.767337	1	ACCESSORY																PFCIRM123_10965		Type I antifreeze protein
cluster_1445	0	0	0	1	0.939321	1	CORE	PFCIRM1025_02540	araD1	L-ribulose-5-phosphate 4-epimerase	PFCIRM118_06955	araD1	L-ribulose-5-phosphate 4-epimerase	PFCIRM119_10920	araD1	L-ribulose-5-phosphate 4-epimerase	PFCIRM121_06330	araD1	L-ribulose-5-phosphate 4-epimerase	PFCIRM122_08245	araD1	L-ribulose-5-phosphate 4-epimerase	PFCIRM123_07900	araD1	L-ribulose-5-phosphate 4-epimerase	PFCIRM125_11875	araD1	L-ribulose-5-phosphate 4-epimerase	PFCIRM127_10610	araD1	L-ribulose-5-phosphate 4-epimerase	PFCIRM129_07780	araD1	L-ribulose-5-phosphate 4-epimerase	PFCIRM131_10030	araD1	L-ribulose-5-phosphate 4-epimerase	PFCIRM134_05645	araD1	L-ribulose-5-phosphate 4-epimerase	PFCIRM135_02745	araD1	L-ribulose-5-phosphate 4-epimerase	PFCIRM136_04855	araD1	L-ribulose-5-phosphate 4-epimerase	PFCIRM138_11075	araD1	L-ribulose-5-phosphate 4-epimerase
cluster_14453	0.35809	0.287387	1.24602	0.2345	0.767337	1	ACCESSORY																PFCIRM123_03325		Hypothetical membrane protein
cluster_1446	0	0	0	1	0.939321	1	CORE	PFCIRM1025_06580	marR3	Transcriptional regulator, MarR family	PFCIRM118_05205	marR3	Transcriptional regulator, MarR family	PFCIRM119_05220	marR3	Transcriptional regulator, MarR family	PFCIRM121_10475	marR3	Transcriptional regulator, MarR family	PFCIRM122_05255	marR3	Transcriptional regulator, MarR family	PFCIRM123_05455	marR3	Transcriptional regulator, MarR family	PFCIRM125_02515	marR3	Transcriptional regulator, MarR family	PFCIRM127_00950	marR3	Transcriptional regulator, MarR family	PFCIRM129_06240	marR3	Transcriptional regulator, MarR family	PFCIRM131_02600	marR3	Transcriptional regulator, MarR family	PFCIRM134_09110	marR3	Transcriptional regulator, MarR family	PFCIRM135_07305	marR3	Transcriptional regulator, MarR family	PFCIRM136_10580	marR3	Transcriptional regulator, MarR family	PFCIRM138_00120	marR3	Transcriptional regulator, MarR family
cluster_14464	0.35809	0.287387	1.24602	0.2345	0.767337	1	ACCESSORY																PFCIRM123_02125	chaA	ionic transporter integral membrane protein
cluster_1447	0	0	0	1	0.939321	1	CORE	PFCIRM1025_00380	hrpA2	ATP-dependent helicase HrpA	PFCIRM118_08315	hrpA2	ATP-dependent helicase HrpA	PFCIRM119_12625	hrpA2	ATP-dependent helicase HrpA	PFCIRM121_08460	hrpA2	ATP-dependent helicase HrpA	PFCIRM122_00525	hrpA2	ATP-dependent helicase HrpA	PFCIRM123_06755	hrpA2	ATP-dependent helicase HrpA	PFCIRM125_09235	hrpA2	ATP-dependent helicase HrpA	PFCIRM127_05020	hrpA2	ATP-dependent helicase HrpA	PFCIRM129_04810	hrpA2	ATP-dependent helicase HrpA	PFCIRM131_01670	hrpA2	ATP-dependent helicase HrpA	PFCIRM134_00185	hrpA2	ATP-dependent helicase HrpA	PFCIRM135_05540	hrpA2	ATP-dependent helicase HrpA	PFCIRM136_11835	hrpA2	ATP-dependent helicase HrpA	PFCIRM138_02620	hrpA2	ATP-dependent helicase HrpA
cluster_14478	0.35809	0.287387	1.24602	0.2345	0.767337	1	ACCESSORY																PFCIRM123_05610		Protein of unknown function
cluster_1448	0	0	0	1	0.939321	1	CORE	PFCIRM1025_04195		Hypothetical protein	PFCIRM118_11650		Hypothetical protein	PFCIRM119_09350		Hypothetical protein	PFCIRM121_12115		Hypothetical protein	PFCIRM122_02990		Hypothetical protein	PFCIRM123_02385		protein of unknown function	PFCIRM125_10695		Hypothetical protein	PFCIRM127_08335		Hypothetical protein	PFCIRM129_06610		Hypothetical protein	PFCIRM131_05090		Hypothetical protein	PFCIRM134_12475		Hypothetical protein	PFCIRM135_04170		Hypothetical protein	PFCIRM136_06140		Hypothetical protein	PFCIRM138_12290		Hypothetical protein
cluster_14485	0.35809	0.287387	1.24602	0.2345	0.767337	1	ACCESSORY																PFCIRM123_05175		Hypothetical protein
cluster_1449	0	0	0	1	0.939321	1	CORE	PFCIRM1025_04640	dhaK	DhaK PTS-dependent dihydroxyacetone kinase, dihydroxyacetone-binding subunit	PFCIRM118_12105	dhaK	DhaK PTS-dependent dihydroxyacetone kinase, dihydroxyacetone-binding subunit	PFCIRM119_10220	dhaK	DhaK PTS-dependent dihydroxyacetone kinase, dihydroxyacetone-binding subunit	PFCIRM121_11650	dhaK	DhaK PTS-dependent dihydroxyacetone kinase, dihydroxyacetone-binding subunit	PFCIRM122_02485	dhaK	DhaK PTS-dependent dihydroxyacetone kinase, dihydroxyacetone-binding subunit	PFCIRM123_03000	dhaK	DhaK PTS-dependent dihydroxyacetone kinase, dihydroxyacetone-binding subunit	PFCIRM125_11180	dhaK	DhaK PTS-dependent dihydroxyacetone kinase, dihydroxyacetone-binding subunit	PFCIRM127_03965	dhaK	DhaK PTS-dependent dihydroxyacetone kinase, dihydroxyacetone-binding subunit	PFCIRM129_07080	dhaK	DhaK PTS-dependent dihydroxyacetone kinase, dihydroxyacetone-binding subunit	PFCIRM131_04605	dhaK	DhaK PTS-dependent dihydroxyacetone kinase, dihydroxyacetone-binding subunit	PFCIRM134_12005	dhaK	DhaK PTS-dependent dihydroxyacetone kinase, dihydroxyacetone-binding subunit	PFCIRM135_11800	dhaK	DhaK PTS-dependent dihydroxyacetone kinase, dihydroxyacetone-binding subunit	PFCIRM136_06600	dhaK	DhaK PTS-dependent dihydroxyacetone kinase, dihydroxyacetone-binding subunit	PFCIRM138_11825	dhaK	DhaK PTS-dependent dihydroxyacetone kinase, dihydroxyacetone-binding subunit
cluster_14497	0.35809	0.287387	1.24602	0.2345	0.767337	1	ACCESSORY																PFCIRM123_11790		Protein of unknown function
cluster_145	0	0	0	1	0.939321	1	CORE	PFCIRM1025_12360		Hypothetical protein	PFCIRM118_05930		Hypothetical protein	PFCIRM119_04465		Hypothetical protein	PFCIRM121_03300		Hypothetical protein	PFCIRM122_02250		Hypothetical protein	PFCIRM123_04685		Hypothetical protein	PFCIRM125_03065		Hypothetical protein	PFCIRM127_01160		Hypothetical protein	PFCIRM129_09035		Hypothetical protein	PFCIRM131_06345		Hypothetical protein	PFCIRM134_06430		Hypothetical protein	PFCIRM135_03145		Hypothetical protein	PFCIRM136_02835		Hypothetical protein	PFCIRM138_05245		Hypothetical protein
cluster_1450	0.385313	0.280083	1.37571	0.191891	0.723723	1	ACCESSORY	PFCIRM1025_02560		Protein of unknown function
cluster_14507	0.35809	0.287387	1.24602	0.2345	0.767337	1	ACCESSORY																PFCIRM123_05755		protein of unknown function
cluster_14509	0.35809	0.287387	1.24602	0.2345	0.767337	1	ACCESSORY																PFCIRM123_01355	whiB2	transcription factor WhiB
cluster_1451	0	0	0	1	0.939321	1	CORE	PFCIRM1025_01625	def	Polypeptide deformylase	PFCIRM118_03805	def	Polypeptide deformylase	PFCIRM119_01465	def	Polypeptide deformylase	PFCIRM121_01590	def	Polypeptide deformylase	PFCIRM122_12010	def	Polypeptide deformylase	PFCIRM123_09975	def	Polypeptide deformylase	PFCIRM125_07275	def	Polypeptide deformylase	PFCIRM127_06850	def	Polypeptide deformylase	PFCIRM129_11100	def	Polypeptide deformylase	PFCIRM131_07285	def	Polypeptide deformylase	PFCIRM134_03535	def	Polypeptide deformylase	PFCIRM135_10455	def	Polypeptide deformylase	PFCIRM136_09090	def	Polypeptide deformylase	PFCIRM138_01430	def	Polypeptide deformylase
cluster_14511	0.35809	0.287387	1.24602	0.2345	0.767337	1	ACCESSORY																PFCIRM123_01055		Transcriptional regulator
cluster_14512	0.35809	0.287387	1.24602	0.2345	0.767337	1	ACCESSORY																PFCIRM123_05415		Hypothetical protein
cluster_14513	0.35809	0.287387	1.24602	0.2345	0.767337	1	ACCESSORY																PFCIRM123_09145		Peptidoglycan binding domain protein
cluster_14514	0.35809	0.287387	1.24602	0.2345	0.767337	1	ACCESSORY																PFCIRM123_01120		BioY family protein. Membrane protein
cluster_14519	0.35809	0.287387	1.24602	0.2345	0.767337	1	ACCESSORY																PFCIRM123_08210		Hypothetical protein
cluster_1452	0.651443	0.146833	4.43663	0.000652925	0.00317202	0.0134663	ACCESSORY	PFCIRM1025_02005		Putative uncharacterized protein													PFCIRM123_11065		Putative uncharacterized protein							PFCIRM129_10865
cluster_14524	0.35809	0.287387	1.24602	0.2345	0.767337	1	ACCESSORY																PFCIRM123_03625		membrane protein of unknown function
cluster_14525	0.35809	0.287387	1.24602	0.2345	0.767337	1	ACCESSORY																PFCIRM123_10010		Dehydrogenase
cluster_14527	0.35809	0.287387	1.24602	0.2345	0.767337	1	ACCESSORY																PFCIRM123_04270		Membrane protease
cluster_1453	0.385313	0.280083	1.37571	0.191891	0.723723	1	ACCESSORY	PFCIRM1025_02455	feuC	ABC-type cobalamin/Fe3+-siderophores transport system, permease component
cluster_14533	0.35809	0.287387	1.24602	0.2345	0.767337	1	ACCESSORY																PFCIRM123_02810		Hypothetical secreted protein
cluster_14534	0.35809	0.287387	1.24602	0.2345	0.767337	1	ACCESSORY																PFCIRM123_10870		Hypothetical protein
cluster_14536	0.35809	0.287387	1.24602	0.2345	0.767337	1	ACCESSORY																PFCIRM123_04705		protein of unknown function
cluster_1454	0	0	0	1	0.939321	1	CORE	PFCIRM1025_07120	fdxA	Ferredoxin	PFCIRM118_04545	fdxA	Ferredoxin	PFCIRM119_00675	fdxA	Ferredoxin	PFCIRM121_00840	fdxA	Ferredoxin	PFCIRM122_11270	fdxA	Ferredoxin	PFCIRM123_10730	fdxA	Ferredoxin	PFCIRM125_06490	fdxA	Ferredoxin	PFCIRM127_08590	fdxA	Ferredoxin	PFCIRM129_11885	fdxA	Ferredoxin	PFCIRM131_08055	fdxA	Ferredoxin	PFCIRM134_04280	fdxA	Ferredoxin	PFCIRM135_11200	fdxA	Ferredoxin	PFCIRM136_08335	fdxA	Ferredoxin	PFCIRM138_02180	fdxA	Ferredoxin
cluster_14549	0.35809	0.287387	1.24602	0.2345	0.767337	1	ACCESSORY																PFCIRM123_00530		Uncharacterized ATPase related to the helicase subunit of the holliday junction resolvase
cluster_1455	0	0	0	1	0.939321	1	CORE	PFCIRM1025_09220	hisS	Histidyl-tRNA synthetase (Histidine--tRNA ligase) (HisRS)	PFCIRM118_08975	hisS	Histidyl-tRNA synthetase (Histidine--tRNA ligase) (HisRS)	PFCIRM119_03255	hisS	Histidyl-tRNA synthetase (Histidine--tRNA ligase) (HisRS)	PFCIRM121_03735	hisS	Histidyl-tRNA synthetase (Histidine--tRNA ligase) (HisRS)	PFCIRM122_02015	hisS	Histidyl-tRNA synthetase (Histidine--tRNA ligase) (HisRS)	PFCIRM123_00510	hisS	Histidyl-tRNA synthetase (Histidine--tRNA ligase) (HisRS)	PFCIRM125_08585	hisS	Histidyl-tRNA synthetase (Histidine--tRNA ligase) (HisRS)	PFCIRM127_02415	hisS	Histidyl-tRNA synthetase (Histidine--tRNA ligase) (HisRS)	PFCIRM129_04155	hisS	Histidyl-tRNA synthetase (Histidine--tRNA ligase) (HisRS)	PFCIRM131_03460	hisS	Histidyl-tRNA synthetase (Histidine--tRNA ligase) (HisRS)	PFCIRM134_07305	hisS	Histidyl-tRNA synthetase (Histidine--tRNA ligase) (HisRS)	PFCIRM135_06195	hisS	Histidyl-tRNA synthetase (Histidine--tRNA ligase) (HisRS)	PFCIRM136_11170	hisS	Histidyl-tRNA synthetase (Histidine--tRNA ligase) (HisRS)	PFCIRM138_03280	hisS	Histidyl-tRNA synthetase (Histidine--tRNA ligase) (HisRS)
cluster_14551	0.35809	0.287387	1.24602	0.2345	0.767337	1	ACCESSORY																PFCIRM123_08165	rplQ	50S ribosomal protein L17
cluster_1457	0.966523	0.270344	3.57516	0.00333279	0.0220923	0.0307344	ACCESSORY	PFCIRM1025_05665		Putative uncharacterized protein													PFCIRM123_00035		protein of unknown function
cluster_14570	0.35809	0.287387	1.24602	0.2345	0.767337	1	ACCESSORY																PFCIRM123_12515		Putative uncharacterized protein
cluster_14571	0.35809	0.287387	1.24602	0.2345	0.767337	1	ACCESSORY																PFCIRM123_05170	thiE2	thiamine-phosphate pyrophosphorylase
cluster_14575	0.35809	0.287387	1.24602	0.2345	0.767337	1	ACCESSORY																PFCIRM123_01640	prt	phosphoribosyltransferase
cluster_14577	0.35809	0.287387	1.24602	0.2345	0.767337	1	ACCESSORY																PFCIRM123_02025	tig	Trigger factor (TF)
cluster_14578	0.35809	0.287387	1.24602	0.2345	0.767337	1	ACCESSORY																PFCIRM123_08275	rpsE	30S ribosomal protein S5
cluster_1458	0.385313	0.280083	1.37571	0.191891	0.723723	1	ACCESSORY	PFCIRM1025_12515	arsB	Arsenical-resistance protein
cluster_1459	0.385313	0.280083	1.37571	0.191891	0.723723	1	ACCESSORY	PFCIRM1025_02360	trsK	Conjugal plasmid transfer, ATPase
cluster_14592	0.35809	0.287387	1.24602	0.2345	0.767337	1	ACCESSORY																PFCIRM123_00335		IM protein of monosaccharide ABC transporter (MOS:undef)
cluster_14597	0.35809	0.287387	1.24602	0.2345	0.767337	1	ACCESSORY																PFCIRM123_04465	ngoMIVR	Type II site-specific deoxyribonuclease
cluster_1460	0	0	0	1	0.939321	1	CORE	PFCIRM1025_06230		Zinc metallopeptidase	PFCIRM118_09595		Zinc metallopeptidase	PFCIRM119_11895		Zinc metallopeptidase	PFCIRM121_09230		Zinc metallopeptidase	PFCIRM122_07195		Zinc metallopeptidase	PFCIRM123_08865		Zinc metallopeptidase	PFCIRM125_05125		Zinc metallopeptidase	PFCIRM127_05760		Zinc metallopeptidase	PFCIRM129_08745		Zinc metallopeptidase	PFCIRM131_10475		Zinc metallopeptidase	PFCIRM134_10005		Zinc metallopeptidase	PFCIRM135_09125		Zinc metallopeptidase	PFCIRM136_05825		Zinc metallopeptidase	PFCIRM138_02300		Zinc metallopeptidase
cluster_14602	0.35809	0.287387	1.24602	0.2345	0.767337	1	ACCESSORY																PFCIRM123_11610		Hypothetical protein
cluster_1461	0.966523	0.270344	3.57516	0.00333279	0.0220923	0.0307344	ACCESSORY	PFCIRM1025_09410	ORF14	Putative transposase													PFCIRM123_11205	tnp	transposase
cluster_14611	0.35809	0.287387	1.24602	0.2345	0.767337	1	ACCESSORY																PFCIRM123_08485		Hypothetical protein
cluster_1462	0.385313	0.280083	1.37571	0.191891	0.723723	1	ACCESSORY	PFCIRM1025_11135		Hypothetical protein
cluster_14624	0.35809	0.287387	1.24602	0.2345	0.767337	1	ACCESSORY																PFCIRM123_00370	trpC	Indole-3-glycerol phosphate synthase (TrpC)
cluster_1463	0.0649493	0.346862	0.187248	0.854324	0.929486	1	ACCESSORY	PFCIRM1025_05265	mesJ	CMP/dCMP deaminase, zinc-binding	PFCIRM118_05365	mesJ	CMP/dCMP deaminase, zinc-binding	PFCIRM119_07895	mesJ	CMP/dCMP deaminase, zinc-binding	PFCIRM121_05295	mesJ	CMP/dCMP deaminase, zinc-binding	PFCIRM122_09740	mesJ	CMP/dCMP deaminase, zinc-binding	PFCIRM123_11585	mesJ	CMP/dCMP deaminase, zinc-binding	PFCIRM125_01290	mesJ	CMP/dCMP deaminase, zinc-binding	PFCIRM127_11140	mesJ	CMP/dCMP deaminase, zinc-binding	PFCIRM129_02035	mesJ	CMP/dCMP deaminase, zinc-binding	PFCIRM131_09160	mesJ	CMP/dCMP deaminase, zinc-binding	PFCIRM134_00755	mesJ	CMP/dCMP deaminase, zinc-binding	PFCIRM135_02520	mesJ	CMP/dCMP deaminase, zinc-binding	PFCIRM136_03695	mesJ	CMP/dCMP deaminase, zinc-binding	PFCIRM138_04030	mesJ	CMP/dCMP deaminase, zinc-binding
cluster_14633	0.35809	0.287387	1.24602	0.2345	0.767337	1	ACCESSORY																PFCIRM123_09535	iolT2	IolT2 (Myo-inositol transporter iolT2)
cluster_14636	0.684762	0.111607	6.13545	3.3957173089405e-05	1.14545464001262e-06	0.00475745	ACCESSORY	PFCIRM1025_01995	traA	Conjugal transfer protein													PFCIRM123_11145	traA	Ti-type conjugative transfer relaxase TraA							PFCIRM129_10875		Protein of unknown function							PFCIRM135_00845	traA	Conjugal transfer pilin subunit TraA
cluster_14636	0.684762	0.111607	6.13545	3.3957173089405e-05	1.14545464001262e-06	0.00475745	ACCESSORY																PFCIRM123_11075		TrwC relaxase
cluster_1464	0.322727	0.179004	1.8029	0.0943572	0.52607	1	ACCESSORY	PFCIRM1025_08295	tetR5	transcriptional regulator, TetR	PFCIRM118_06475	tetR5	transcriptional regulator, TetR	PFCIRM119_10140	tetR5	transcriptional regulator, TetR							PFCIRM123_05605	tetR5	transcriptional regulator, TetR	PFCIRM125_11100	tetR5	transcriptional regulator, TetR	PFCIRM127_04545	tetR5	transcriptional regulator, TetR	PFCIRM129_07000	tetR5	transcriptional regulator, TetR	PFCIRM131_05160	tetR5	transcriptional regulator, TetR				PFCIRM135_11880	tetR5	transcriptional regulator, TetR
cluster_14645	0.35809	0.287387	1.24602	0.2345	0.767337	1	ACCESSORY																PFCIRM123_11765		Hypothetical protein
cluster_14647	0.35809	0.287387	1.24602	0.2345	0.767337	1	ACCESSORY																PFCIRM123_07695	eps11M	Eps11M
cluster_1465	0	0	0	1	0.939321	1	CORE	PFCIRM1025_10660		polar amino acid ABC transporter, binding protein component	PFCIRM118_01175		polar amino acid ABC transporter, binding protein component	PFCIRM119_07280		polar amino acid ABC transporter, binding protein component	PFCIRM121_06505		polar amino acid ABC transporter, binding protein component	PFCIRM122_06485		polar amino acid ABC transporter, binding protein component	PFCIRM123_07120		polar amino acid ABC transporter, binding protein component	PFCIRM125_00070		polar amino acid ABC transporter, binding protein component	PFCIRM127_00600		polar amino acid ABC transporter, binding protein component	PFCIRM129_03845		polar amino acid ABC transporter, binding protein component	PFCIRM131_08330		polar amino acid ABC transporter, binding protein component	PFCIRM134_12610		polar amino acid ABC transporter, binding protein component	PFCIRM135_06905		polar amino acid ABC transporter, binding protein component	PFCIRM136_04125		polar amino acid ABC transporter, binding protein component	PFCIRM138_07330		polar amino acid ABC transporter, binding protein component
cluster_14651	0.35809	0.287387	1.24602	0.2345	0.767337	1	ACCESSORY																PFCIRM123_10080		Hypothetical membrane protein
cluster_14655	0.35809	0.287387	1.24602	0.2345	0.767337	1	ACCESSORY																PFCIRM123_11615	feoA	Ferrous iron uptake protein A 9.a.8.1.x
cluster_14658	0.35809	0.287387	1.24602	0.2345	0.767337	1	ACCESSORY																PFCIRM123_02285		membrane protein
cluster_1466	0.50035	0.140352	3.56497	0.00339876	0.0223287	0.049535	ACCESSORY	PFCIRM1025_02305		Protein of unknown function																						PFCIRM129_09560		Protein of unknown function							PFCIRM135_00075		Protein of unknown function
cluster_14661	0.35809	0.287387	1.24602	0.2345	0.767337	1	ACCESSORY																PFCIRM123_05635		Protein of unknown function
cluster_14666	0.35809	0.287387	1.24602	0.2345	0.767337	1	ACCESSORY																PFCIRM123_07985	opuCB	IM protein of choline ABC transporter OpuCB
cluster_14667	0.35809	0.287387	1.24602	0.2345	0.767337	1	ACCESSORY																PFCIRM123_09130		Hypothetical protein
cluster_14686	0.35809	0.287387	1.24602	0.2345	0.767337	1	ACCESSORY																PFCIRM123_11160		Protein of unknown function																			PFCIRM136_02750		Protein of unknown function
cluster_1469	0	0	0	1	0.939321	1	CORE	PFCIRM1025_11215		Hypothetical protein	PFCIRM118_10920		Hypothetical protein	PFCIRM119_12260		Hypothetical protein	PFCIRM121_06975		Hypothetical protein	PFCIRM122_03260		Hypothetical protein	PFCIRM123_02740		Hypothetical protein	PFCIRM125_08050		Hypothetical protein	PFCIRM127_01425		Hypothetical protein	PFCIRM129_01025		Hypothetical protein	PFCIRM131_08835		Hypothetical protein	PFCIRM134_08460		Hypothetical protein	PFCIRM135_03770		Hypothetical protein	PFCIRM136_08095		Hypothetical protein	PFCIRM138_10810		Hypothetical protein
cluster_14712	0.35809	0.287387	1.24602	0.2345	0.767337	1	ACCESSORY																PFCIRM123_00805		membrane protein of unknown function
cluster_14714	0.35809	0.287387	1.24602	0.2345	0.767337	1	ACCESSORY																PFCIRM123_07880	lacI1	Arabinose operon repressor
cluster_14716	0.35809	0.287387	1.24602	0.2345	0.767337	1	ACCESSORY																PFCIRM123_03510		Phage resistance protein
cluster_14717	-0.0845864	0.176678	-0.478762	0.639971	0.907294	1	ACCESSORY																PFCIRM123_00200		Protein of unknown function				PFCIRM127_02105		Protein of unknown function				PFCIRM131_03140		Protein of unknown function	PFCIRM134_07625		Protein of unknown function				PFCIRM136_11490		Protein of unknown function	PFCIRM138_02960		Protein of unknown function
cluster_1472	0.0113058	0.047139	0.239839	0.814153	0.926182	1	ACCESSORY	PFCIRM1025_05280	srt	Sortase family protein (fimbrial associated sortase-like protein)	PFCIRM118_05350	srt	Sortase family protein (fimbrial associated sortase-like protein)	PFCIRM119_07880	srt	Sortase family protein (fimbrial associated sortase-like protein)	PFCIRM121_05280	srt	Sortase family protein (fimbrial associated sortase-like protein)	PFCIRM122_09755	srt	Sortase family protein (fimbrial associated sortase-like protein)	PFCIRM123_11570	srt	Sortase family protein (fimbrial associated sortase-like protein)	PFCIRM125_01275	srt	Sortase family protein (fimbrial associated sortase-like protein)	PFCIRM127_11155	srt	Sortase family protein (fimbrial associated sortase-like protein)	PFCIRM129_02020	srt	Sortase family protein (fimbrial associated sortase-like protein)							PFCIRM135_02505	srt	Sortase family protein (fimbrial associated sortase-like protein)	PFCIRM136_03680	srt	Sortase family protein (fimbrial associated sortase-like protein)	PFCIRM138_04045	srt	Sortase family protein (fimbrial associated sortase-like protein)
cluster_14727	0.35809	0.287387	1.24602	0.2345	0.767337	1	ACCESSORY																PFCIRM123_05490		sensor kinase - Membrane protein
cluster_1474	0	0	0	1	0.939321	1	CORE	PFCIRM1025_04570		Hypothetical protein	PFCIRM118_12035		Hypothetical protein	PFCIRM119_10150		Hypothetical protein	PFCIRM121_11720		Hypothetical protein	PFCIRM122_02590		Hypothetical protein	PFCIRM123_02930		Hypothetical protein	PFCIRM125_11110		Hypothetical protein	PFCIRM127_03895		Hypothetical protein	PFCIRM129_07010		Hypothetical protein	PFCIRM131_04675		Hypothetical protein	PFCIRM134_12075		Hypothetical protein	PFCIRM135_11870		Hypothetical protein	PFCIRM136_06530		Hypothetical protein	PFCIRM138_11895		Hypothetical protein
cluster_14742	0.35809	0.287387	1.24602	0.2345	0.767337	1	ACCESSORY																PFCIRM123_07485		membrane protein with unknown fonction
cluster_14744	0.35809	0.287387	1.24602	0.2345	0.767337	1	ACCESSORY																PFCIRM123_03650		Hypothetical protein
cluster_14747	0.35809	0.287387	1.24602	0.2345	0.767337	1	ACCESSORY																PFCIRM123_10590
cluster_1475	0.265917	0.362758	0.733041	0.476398	0.877725	1	ACCESSORY	PFCIRM1025_12295		FtsH	PFCIRM118_03460		FtsH	PFCIRM119_01815		FtsH	PFCIRM121_05155		FtsH	PFCIRM122_12370		FtsH	PFCIRM123_07545		FtsH	PFCIRM125_07620		FtsH	PFCIRM127_07205		FtsH	PFCIRM129_00105		FtsH	PFCIRM131_06935		FtsH	PFCIRM134_03185		FtsH	PFCIRM135_10105		FtsH	PFCIRM136_09435		FtsH	PFCIRM138_01075		FtsH
cluster_14751	-0.18537	0.155965	-1.18854	0.255643	0.784314	1	ACCESSORY																PFCIRM123_07275		Putative uncharacterized protein													PFCIRM134_01460		Putative uncharacterized protein
cluster_14757	0.35809	0.287387	1.24602	0.2345	0.767337	1	ACCESSORY																PFCIRM123_01225		Hypothetical secreted protein
cluster_1476	0	0	0	1	0.939321	1	CORE	PFCIRM1025_07585	atpB	ATP synthase A chain ( ATPase protein 6) (F1F0-ATPase subunit a )	PFCIRM118_02115	atpB	ATP synthase A chain ( ATPase protein 6) (F1F0-ATPase subunit a )	PFCIRM119_08580	atpB	ATP synthase A chain ( ATPase protein 6) (F1F0-ATPase subunit a )	PFCIRM121_00255	atpB	ATP synthase A chain ( ATPase protein 6) (F1F0-ATPase subunit a )	PFCIRM122_09320	atpB	ATP synthase A chain ( ATPase protein 6) (F1F0-ATPase subunit a )	PFCIRM123_01265	atpB	ATP synthase A chain ( ATPase protein 6) (F1F0-ATPase subunit a )	PFCIRM125_09905	atpB	ATP synthase A chain ( ATPase protein 6) (F1F0-ATPase subunit a )	PFCIRM127_03295	atpB	ATP synthase A chain ( ATPase protein 6) (F1F0-ATPase subunit a )	PFCIRM129_05175	atpB	ATP synthase A chain ( ATPase protein 6) (F1F0-ATPase subunit a )	PFCIRM131_00970	atpB	ATP synthase A chain ( ATPase protein 6) (F1F0-ATPase subunit a )	PFCIRM134_11370	atpB	ATP synthase A chain ( ATPase protein 6) (F1F0-ATPase subunit a )	PFCIRM135_05000	atpB	ATP synthase A chain ( ATPase protein 6) (F1F0-ATPase subunit a )	PFCIRM136_09960	atpB	ATP synthase A chain ( ATPase protein 6) (F1F0-ATPase subunit a )	PFCIRM138_10480	atpB	ATP synthase A chain ( ATPase protein 6) (F1F0-ATPase subunit a )
cluster_1477	0.385313	0.280083	1.37571	0.191891	0.723723	1	ACCESSORY	PFCIRM1025_02470		Hypothetical protein
cluster_14776	-0.208394	0.169603	-1.22872	0.240713	0.772593	1	ACCESSORY																PFCIRM123_07865	rbsA	ATP binding protein of ribose ABC transporter																						PFCIRM138_11105	rbsA	ATP binding protein of ribose ABC transporter
cluster_14791	0.35809	0.287387	1.24602	0.2345	0.767337	1	ACCESSORY																PFCIRM123_10595	glnE	Glutamate-ammonia-ligase adenylyltransferase ([Glutamate--ammonia-ligase] adenylyltransferase) (Glutamine-synthetase adenylyltransferase) (ATase)
cluster_14792	0.35809	0.287387	1.24602	0.2345	0.767337	1	ACCESSORY																PFCIRM123_10640		Hypothetical protein
cluster_148	0.966523	0.270344	3.57516	0.00333279	0.0220923	0.0307344	ACCESSORY	PFCIRM1025_06385		Putative uncharacterized protein													PFCIRM123_09025		protein of unknown function
cluster_1480	0	0	0	1	0.939321	1	CORE	PFCIRM1025_01275	murC	UDP-N-acetylmuramate--L-alanine ligase (UDP-N- acetylmuramoyl-L-alanine synthetase)	PFCIRM118_04150	murC	UDP-N-acetylmuramate--L-alanine ligase (UDP-N- acetylmuramoyl-L-alanine synthetase)	PFCIRM119_01070	murC	UDP-N-acetylmuramate--L-alanine ligase (UDP-N- acetylmuramoyl-L-alanine synthetase)	PFCIRM121_01245	murC	UDP-N-acetylmuramate--L-alanine ligase (UDP-N- acetylmuramoyl-L-alanine synthetase)	PFCIRM122_11670	murC	UDP-N-acetylmuramate--L-alanine ligase (UDP-N- acetylmuramoyl-L-alanine synthetase)	PFCIRM123_10320	murC	UDP-N-acetylmuramate--L-alanine ligase (UDP-N- acetylmuramoyl-L-alanine synthetase)	PFCIRM125_06885	murC	UDP-N-acetylmuramate--L-alanine ligase (UDP-N- acetylmuramoyl-L-alanine synthetase)	PFCIRM127_06515	murC	UDP-N-acetylmuramate--L-alanine ligase (UDP-N- acetylmuramoyl-L-alanine synthetase)	PFCIRM129_11485	murC	UDP-N-acetylmuramate--L-alanine ligase (UDP-N- acetylmuramoyl-L-alanine synthetase)	PFCIRM131_07635	murC	UDP-N-acetylmuramate--L-alanine ligase (UDP-N- acetylmuramoyl-L-alanine synthetase)	PFCIRM134_03875	murC	UDP-N-acetylmuramate--L-alanine ligase (UDP-N- acetylmuramoyl-L-alanine synthetase)	PFCIRM135_10795	murC	UDP-N-acetylmuramate--L-alanine ligase (UDP-N- acetylmuramoyl-L-alanine synthetase)	PFCIRM136_08740	murC	UDP-N-acetylmuramate--L-alanine ligase (UDP-N- acetylmuramoyl-L-alanine synthetase)	PFCIRM138_01775	murC	UDP-N-acetylmuramate--L-alanine ligase (UDP-N- acetylmuramoyl-L-alanine synthetase)
cluster_14802	0.35809	0.287387	1.24602	0.2345	0.767337	1	ACCESSORY																PFCIRM123_09125	azlC	AzlC family protein precursor (amino acid permease)
cluster_14808	0.35809	0.287387	1.24602	0.2345	0.767337	1	ACCESSORY																PFCIRM123_05275		Protein of unknown function
cluster_1481	0.390111	0.119252	3.27132	0.00599207	0.0490976	0.185315	ACCESSORY	PFCIRM1025_05630		Protein of unknown function	PFCIRM118_05665		Protein of unknown function	PFCIRM119_07115		Protein of unknown function	PFCIRM121_09480		Protein of unknown function				PFCIRM123_04990		Protein of unknown function	PFCIRM125_05430		Protein of unknown function	PFCIRM127_05915		Protein of unknown function	PFCIRM129_10695									PFCIRM135_03405		Protein of unknown function
cluster_14810	0.455275	0.200784	2.26749	0.0408443	0.343804	0.572427	ACCESSORY																PFCIRM123_05730	hsdS	Putative restriction-modification system specificity determinant																PFCIRM135_03570	hsdS	Putative restriction-modification system specificity determinant
cluster_14811	0.35809	0.287387	1.24602	0.2345	0.767337	1	ACCESSORY																PFCIRM123_08920	cbiN	Cobalt transport protein CbiN
cluster_14812	0.35809	0.287387	1.24602	0.2345	0.767337	1	ACCESSORY																PFCIRM123_04960		protein of unknown function
cluster_14819	0.35809	0.287387	1.24602	0.2345	0.767337	1	ACCESSORY																PFCIRM123_07100		Transcriptional regulator PadR family
cluster_1482	0	0	0	1	0.939321	1	CORE	PFCIRM1025_05980	nuoH	NADH-quinone oxidoreductase subunit H (NADH dehydrogenase I subunit H)	PFCIRM118_09340	nuoH	NADH-quinone oxidoreductase subunit H (NADH dehydrogenase I subunit H)	PFCIRM119_11640	nuoH	NADH-quinone oxidoreductase subunit H (NADH dehydrogenase I subunit H)	PFCIRM121_10935	nuoH	NADH-quinone oxidoreductase subunit H (NADH dehydrogenase I subunit H)	PFCIRM122_06925	nuoH	NADH-quinone oxidoreductase subunit H (NADH dehydrogenase I subunit H)	PFCIRM123_08615	nuoH	NADH-quinone oxidoreductase subunit H (NADH dehydrogenase I subunit H)	PFCIRM125_04870	nuoH	NADH-quinone oxidoreductase subunit H (NADH dehydrogenase I subunit H)	PFCIRM127_09105	nuoH	NADH-quinone oxidoreductase subunit H (NADH dehydrogenase I subunit H)	PFCIRM129_08490	nuoH	NADH-quinone oxidoreductase subunit H (NADH dehydrogenase I subunit H)	PFCIRM131_12050	nuoH	NADH-quinone oxidoreductase subunit H (NADH dehydrogenase I subunit H)	PFCIRM134_09745	nuoH	NADH-quinone oxidoreductase subunit H (NADH dehydrogenase I subunit H)	PFCIRM135_08870	nuoH	NADH-quinone oxidoreductase subunit H (NADH dehydrogenase I subunit H)	PFCIRM136_05570	nuoH	NADH-quinone oxidoreductase subunit H (NADH dehydrogenase I subunit H)	PFCIRM138_05470	nuoH	NADH-quinone oxidoreductase subunit H (NADH dehydrogenase I subunit H)
cluster_14833	0.35809	0.287387	1.24602	0.2345	0.767337	1	ACCESSORY																PFCIRM123_04415		Putative uncharacterized protein
cluster_1484	0	0	0	1	0.939321	1	CORE	PFCIRM1025_11500	carD	transcriptional regulator CarD	PFCIRM118_10385	carD	transcriptional regulator CarD	PFCIRM119_07580	carD	transcriptional regulator CarD	PFCIRM121_00445	carD	transcriptional regulator CarD	PFCIRM122_00835	carD	transcriptional regulator CarD	PFCIRM123_12070	carD	transcriptional regulator CarD	PFCIRM125_01770	carD	transcriptional regulator CarD	PFCIRM127_12215	carD	transcriptional regulator CarD	PFCIRM129_10250	carD	transcriptional regulator CarD	PFCIRM131_03905	carD	transcriptional regulator CarD	PFCIRM134_04865	carD	transcriptional regulator CarD	PFCIRM135_01500	carD	transcriptional regulator CarD	PFCIRM136_00485	carD	transcriptional regulator CarD	PFCIRM138_05865	carD	transcriptional regulator CarD
cluster_14845	0.35809	0.287387	1.24602	0.2345	0.767337	1	ACCESSORY																PFCIRM123_07940		transcription initiation factor
cluster_1485	0.385313	0.280083	1.37571	0.191891	0.723723	1	ACCESSORY	PFCIRM1025_05295		Protein of unknown function
cluster_14851	0.35809	0.287387	1.24602	0.2345	0.767337	1	ACCESSORY																PFCIRM123_01820		Hypothetical protein
cluster_1486	-0.117671	0.164722	-0.714359	0.487493	0.880323	1	ACCESSORY	PFCIRM1025_06940		CRISPR-associated protein Cas2										PFCIRM122_04200		CRISPR-associated protein Cas2													PFCIRM131_06480		CRISPR-associated protein Cas2	PFCIRM134_07020		CRISPR-associated protein Cas2							PFCIRM138_06920		CRISPR-associated protein Cas2
cluster_1488	0	0	0	1	0.939321	1	CORE	PFCIRM1025_07235		Hypothetical protein	PFCIRM118_07105		Hypothetical protein	PFCIRM119_10770		Hypothetical protein	PFCIRM121_07475		Hypothetical protein	PFCIRM122_08395		Hypothetical protein	PFCIRM123_09120		Hypothetical protein	PFCIRM125_11725		Hypothetical protein	PFCIRM127_10455		Hypothetical protein	PFCIRM129_07625		Hypothetical protein	PFCIRM131_11575		Hypothetical protein	PFCIRM134_05795		Hypothetical protein	PFCIRM135_01965		Hypothetical protein	PFCIRM136_04705		Hypothetical protein	PFCIRM138_11235		Hypothetical protein
cluster_1489	0.385313	0.280083	1.37571	0.191891	0.723723	1	ACCESSORY	PFCIRM1025_03145		Hypothetical protein
cluster_14898	0.35809	0.287387	1.24602	0.2345	0.767337	1	ACCESSORY																PFCIRM123_12410	rpsR	30S ribosomal protein S18
cluster_1490	0	0	0	1	0.939321	1	CORE	PFCIRM1025_09045	cmk	Cytidylate kinase (CK) (Cytidine monophosphate kinase) (CMP kinase)	PFCIRM118_10200	cmk	Cytidylate kinase (CK) (Cytidine monophosphate kinase) (CMP kinase)	PFCIRM119_03440	cmk	Cytidylate kinase (CK) (Cytidine monophosphate kinase) (CMP kinase)	PFCIRM121_03560	cmk	Cytidylate kinase (CK) (Cytidine monophosphate kinase) (CMP kinase)	PFCIRM122_02195	cmk	Cytidylate kinase (CK) (Cytidine monophosphate kinase) (CMP kinase)	PFCIRM123_00690	cmk	Cytidylate kinase (CK) (Cytidine monophosphate kinase) (CMP kinase)	PFCIRM125_08410	cmk	Cytidylate kinase (CK) (Cytidine monophosphate kinase) (CMP kinase)	PFCIRM127_02595	cmk	Cytidylate kinase (CK) (Cytidine monophosphate kinase) (CMP kinase)	PFCIRM129_03980	cmk	Cytidylate kinase (CK) (Cytidine monophosphate kinase) (CMP kinase)	PFCIRM131_06725	cmk	Cytidylate kinase (CK) (Cytidine monophosphate kinase) (CMP kinase)	PFCIRM134_07130	cmk	Cytidylate kinase (CK) (Cytidine monophosphate kinase) (CMP kinase)	PFCIRM135_06380	cmk	Cytidylate kinase (CK) (Cytidine monophosphate kinase) (CMP kinase)	PFCIRM136_10995	cmk	Cytidylate kinase (CK) (Cytidine monophosphate kinase) (CMP kinase)	PFCIRM138_03465	cmk	Cytidylate kinase (CK) (Cytidine monophosphate kinase) (CMP kinase)
cluster_14906	0.35809	0.287387	1.24602	0.2345	0.767337	1	ACCESSORY																PFCIRM123_00410		Hypothetical membrane protein
cluster_1491	-0.0766415	0.173366	-0.442078	0.665616	0.910668	1	ACCESSORY	PFCIRM1025_06270	gnuT	Gluconate permease (transmembrane)							PFCIRM121_09270	gnuT	Gluconate permease (transmembrane)				PFCIRM123_08905	gnuT	Gluconate permease (transmembrane)	PFCIRM125_05165	gnuT	Gluconate permease (transmembrane)	PFCIRM127_05720	gnuT	Gluconate permease (transmembrane)	PFCIRM129_08785	gnuT	Gluconate permease (transmembrane)	PFCIRM131_10515	gnuT	Gluconate permease (transmembrane)	PFCIRM134_10045	gnuT	Gluconate permease (transmembrane)	PFCIRM135_09165	gnuT	Gluconate permease (transmembrane)	PFCIRM136_05865	gnuT	Gluconate permease (transmembrane)	PFCIRM138_02260	gnuT	Gluconate permease (transmembrane)
cluster_14915	0.35809	0.287387	1.24602	0.2345	0.767337	1	ACCESSORY																PFCIRM123_09370		Protein of unknown function
cluster_14922	0.35809	0.287387	1.24602	0.2345	0.767337	1	ACCESSORY																PFCIRM123_09770	ftsY	Signal recognition particle receptor
cluster_14924	0.35809	0.287387	1.24602	0.2345	0.767337	1	ACCESSORY																PFCIRM123_03630		Hypothetical membrane protein
cluster_14925	0.35809	0.287387	1.24602	0.2345	0.767337	1	ACCESSORY																PFCIRM123_04435		FRG domain protein
cluster_1493	0	0	0	1	0.939321	1	CORE	PFCIRM1025_02710	glmS	Glucosamine--fructose-6-phosphate aminotransferase ( Hexosephosphate aminotransferase, D-fructose-6-phosphate amidotransferase)	PFCIRM118_06805	glmS	Glucosamine--fructose-6-phosphate aminotransferase ( Hexosephosphate aminotransferase, D-fructose-6-phosphate amidotransferase)	PFCIRM119_11070	glmS	Glucosamine--fructose-6-phosphate aminotransferase ( Hexosephosphate aminotransferase, D-fructose-6-phosphate amidotransferase)	PFCIRM121_06170	glmS	Glucosamine--fructose-6-phosphate aminotransferase ( Hexosephosphate aminotransferase, D-fructose-6-phosphate amidotransferase)	PFCIRM122_08095	glmS	Glucosamine--fructose-6-phosphate aminotransferase ( Hexosephosphate aminotransferase, D-fructose-6-phosphate amidotransferase)	PFCIRM123_08060	glmS	Glucosamine--fructose-6-phosphate aminotransferase ( Hexosephosphate aminotransferase, D-fructose-6-phosphate amidotransferase)	PFCIRM125_04310	glmS	Glucosamine--fructose-6-phosphate aminotransferase ( Hexosephosphate aminotransferase, D-fructose-6-phosphate amidotransferase)	PFCIRM127_09650	glmS	Glucosamine--fructose-6-phosphate aminotransferase ( Hexosephosphate aminotransferase, D-fructose-6-phosphate amidotransferase)	PFCIRM129_07930	glmS	Glucosamine--fructose-6-phosphate aminotransferase ( Hexosephosphate aminotransferase, D-fructose-6-phosphate amidotransferase)	PFCIRM131_12275	glmS	Glucosamine--fructose-6-phosphate aminotransferase ( Hexosephosphate aminotransferase, D-fructose-6-phosphate amidotransferase)	PFCIRM134_05490	glmS	Glucosamine--fructose-6-phosphate aminotransferase ( Hexosephosphate aminotransferase, D-fructose-6-phosphate amidotransferase)	PFCIRM135_08325	glmS	Glucosamine--fructose-6-phosphate aminotransferase ( Hexosephosphate aminotransferase, D-fructose-6-phosphate amidotransferase)	PFCIRM136_05010	glmS	Glucosamine--fructose-6-phosphate aminotransferase ( Hexosephosphate aminotransferase, D-fructose-6-phosphate amidotransferase)	PFCIRM138_10925	glmS	Glucosamine--fructose-6-phosphate aminotransferase ( Hexosephosphate aminotransferase, D-fructose-6-phosphate amidotransferase)
cluster_14935	0.35809	0.287387	1.24602	0.2345	0.767337	1	ACCESSORY																PFCIRM123_02255		comEA
cluster_1494	0	0	0	1	0.939321	1	CORE	PFCIRM1025_11810	leuB	3-isopropylmalate dehydrogenase	PFCIRM118_08095	leuB	3-isopropylmalate dehydrogenase	PFCIRM119_12410	leuB	3-isopropylmalate dehydrogenase	PFCIRM121_02775	leuB	3-isopropylmalate dehydrogenase	PFCIRM122_00745	leuB	3-isopropylmalate dehydrogenase	PFCIRM123_04250	leuB	3-isopropylmalate dehydrogenase	PFCIRM125_09460	leuB	3-isopropylmalate dehydrogenase	PFCIRM127_02960	leuB	3-isopropylmalate dehydrogenase	PFCIRM129_05035	leuB	3-isopropylmalate dehydrogenase	PFCIRM131_01895	leuB	3-isopropylmalate dehydrogenase	PFCIRM134_00405	leuB	3-isopropylmalate dehydrogenase	PFCIRM135_05325	leuB	3-isopropylmalate dehydrogenase	PFCIRM136_12065	leuB	3-isopropylmalate dehydrogenase	PFCIRM138_00440	leuB	3-isopropylmalate dehydrogenase
cluster_14940	0.35809	0.287387	1.24602	0.2345	0.767337	1	ACCESSORY																PFCIRM123_04595		Hypothetical protein
cluster_14955	0.35809	0.287387	1.24602	0.2345	0.767337	1	ACCESSORY																PFCIRM123_07490		Protein of unknown function
cluster_1496	0.187867	0.134147	1.40046	0.184528	0.714528	1	ACCESSORY	PFCIRM1025_10570		Protein of unknown function	PFCIRM118_09230		Protein of unknown function										PFCIRM123_04215		Protein of unknown function							PFCIRM129_01525		Protein of unknown function	PFCIRM131_06135		Protein of unknown function				PFCIRM135_02965		Protein of unknown function				PFCIRM138_06695		Protein of unknown function
cluster_14965	0.35809	0.287387	1.24602	0.2345	0.767337	1	ACCESSORY																PFCIRM123_07885
cluster_1497	0	0	0	1	0.939321	1	CORE	PFCIRM1025_03070	rpoB	DNA-directed RNA polymerase beta chain (RNAP beta subunit) (Transcriptase beta chain) (RNA polymerase subunit beta)	PFCIRM118_01860	rpoB	DNA-directed RNA polymerase beta chain (RNAP beta subunit) (Transcriptase beta chain) (RNA polymerase subunit beta)	PFCIRM119_11445	rpoB	DNA-directed RNA polymerase beta chain (RNAP beta subunit) (Transcriptase beta chain) (RNA polymerase subunit beta)	PFCIRM121_11120	rpoB	DNA-directed RNA polymerase beta chain (RNAP beta subunit) (Transcriptase beta chain) (RNA polymerase subunit beta)	PFCIRM122_06735	rpoB	DNA-directed RNA polymerase beta chain (RNAP beta subunit) (Transcriptase beta chain) (RNA polymerase subunit beta)	PFCIRM123_08425	rpoB	DNA-directed RNA polymerase beta chain (RNAP beta subunit) (Transcriptase beta chain) (RNA polymerase subunit beta)	PFCIRM125_04680	rpoB	DNA-directed RNA polymerase beta chain (RNAP beta subunit) (Transcriptase beta chain) (RNA polymerase subunit beta)	PFCIRM127_09290	rpoB	DNA-directed RNA polymerase beta chain (RNAP beta subunit) (Transcriptase beta chain) (RNA polymerase subunit beta)	PFCIRM129_08300	rpoB	DNA-directed RNA polymerase beta chain (RNAP beta subunit) (Transcriptase beta chain) (RNA polymerase subunit beta)	PFCIRM131_11860	rpoB	DNA-directed RNA polymerase beta chain (RNAP beta subunit) (Transcriptase beta chain) (RNA polymerase subunit beta)	PFCIRM134_09540	rpoB	DNA-directed RNA polymerase beta chain (RNAP beta subunit) (Transcriptase beta chain) (RNA polymerase subunit beta)	PFCIRM135_08680	rpoB	DNA-directed RNA polymerase beta chain (RNAP beta subunit) (Transcriptase beta chain) (RNA polymerase subunit beta)	PFCIRM136_05375	rpoB	DNA-directed RNA polymerase beta chain (RNAP beta subunit) (Transcriptase beta chain) (RNA polymerase subunit beta)	PFCIRM138_08770	rpoB	DNA-directed RNA polymerase beta chain (RNAP beta subunit) (Transcriptase beta chain) (RNA polymerase subunit beta)
cluster_14975	0.35809	0.287387	1.24602	0.2345	0.767337	1	ACCESSORY																PFCIRM123_01135		protein of unknown function
cluster_1498	0	0	0	1	0.939321	1	CORE	PFCIRM1025_04510	clpP2	ATP-dependent Clp protease proteolytic subunit 2 (Endopeptidase Clp 2)	PFCIRM118_11975	clpP2	ATP-dependent Clp protease proteolytic subunit 2 (Endopeptidase Clp 2)	PFCIRM119_09695	clpP2	ATP-dependent Clp protease proteolytic subunit 2 (Endopeptidase Clp 2)	PFCIRM121_11775	clpP2	ATP-dependent Clp protease proteolytic subunit 2 (Endopeptidase Clp 2)	PFCIRM122_02650	clpP2	ATP-dependent Clp protease proteolytic subunit 2 (Endopeptidase Clp 2)	PFCIRM123_02045	clpP2	ATP-dependent Clp protease proteolytic subunit 2 (Endopeptidase Clp 2)	PFCIRM125_11030	clpP2	ATP-dependent Clp protease proteolytic subunit 2 (Endopeptidase Clp 2)	PFCIRM127_03835	clpP2	ATP-dependent Clp protease proteolytic subunit 2 (Endopeptidase Clp 2)	PFCIRM129_06930	clpP2	ATP-dependent Clp protease proteolytic subunit 2 (Endopeptidase Clp 2)	PFCIRM131_04735	clpP2	ATP-dependent Clp protease proteolytic subunit 2 (Endopeptidase Clp 2)	PFCIRM134_12130	clpP2	ATP-dependent Clp protease proteolytic subunit 2 (Endopeptidase Clp 2)	PFCIRM135_11950	clpP2	ATP-dependent Clp protease proteolytic subunit 2 (Endopeptidase Clp 2)	PFCIRM136_06470	clpP2	ATP-dependent Clp protease proteolytic subunit 2 (Endopeptidase Clp 2)	PFCIRM138_11955	clpP2	ATP-dependent Clp protease proteolytic subunit 2 (Endopeptidase Clp 2)
cluster_14981	0.35809	0.287387	1.24602	0.2345	0.767337	1	ACCESSORY																PFCIRM123_00870	pepE	peptidase
cluster_1499	0.385313	0.280083	1.37571	0.191891	0.723723	1	ACCESSORY	PFCIRM1025_10140		Protein of unknown function
cluster_14994	0.0936893	0.135039	0.693794	0.499884	0.883095	1	ACCESSORY				PFCIRM118_05670		Putative uncharacterized protein	PFCIRM119_07105		Putative uncharacterized protein							PFCIRM123_04980		Protein of unknown function	PFCIRM125_05435		Putative uncharacterized protein	PFCIRM127_05920		Putative uncharacterized protein	PFCIRM129_10700						PFCIRM134_10595		Putative uncharacterized protein	PFCIRM135_03395		Putative uncharacterized protein	PFCIRM136_04005		Putative uncharacterized protein
cluster_15	0	0	0	1	0.939321	1	CORE	PFCIRM1025_03405		Hypothetical protein	PFCIRM118_08550		Hypothetical protein	PFCIRM119_02830		Hypothetical protein	PFCIRM121_04155		Hypothetical protein	PFCIRM122_01585		Hypothetical protein	PFCIRM123_00085		Hypothetical protein	PFCIRM125_09000		Hypothetical protein	PFCIRM127_01990		Hypothetical protein	PFCIRM129_04570		Hypothetical protein	PFCIRM131_03025		Hypothetical protein	PFCIRM134_07735		Hypothetical protein	PFCIRM135_05770		Hypothetical protein	PFCIRM136_11600		Hypothetical protein	PFCIRM138_02845		Hypothetical protein
cluster_150	0	0	0	1	0.939321	1	CORE	PFCIRM1025_06575	arsR5	Transcriptional regulator	PFCIRM118_05200	arsR5	Transcriptional regulator	PFCIRM119_05215	arsR5	Transcriptional regulator	PFCIRM121_10470	arsR5	Transcriptional regulator	PFCIRM122_05250	arsR5	Transcriptional regulator	PFCIRM123_05450	arsR5	Transcriptional regulator	PFCIRM125_02510	arsR5	Transcriptional regulator	PFCIRM127_00955	arsR5	Transcriptional regulator	PFCIRM129_06235	arsR5	Transcriptional regulator	PFCIRM131_02605	arsR5	Transcriptional regulator	PFCIRM134_09115	arsR5	Transcriptional regulator	PFCIRM135_07310	arsR5	Transcriptional regulator	PFCIRM136_10575	arsR5	Transcriptional regulator	PFCIRM138_00125	arsR5	Transcriptional regulator
cluster_1500	-0.467621	0.250106	-1.86969	0.0839534	0.489007	1	ACCESSORY	PFCIRM1025_09870		aminotransferase	PFCIRM118_01535		aminotransferase	PFCIRM119_02425		aminotransferase	PFCIRM121_03070		aminotransferase	PFCIRM122_06605		aminotransferase	PFCIRM123_03560		aminotransferase	PFCIRM125_01930		aminotransferase	PFCIRM127_08810		aminotransferase				PFCIRM131_04170		aminotransferase	PFCIRM134_02935		aminotransferase	PFCIRM135_00915		aminotransferase	PFCIRM136_07815		aminotransferase	PFCIRM138_04365		aminotransferase
cluster_15000	0.35809	0.287387	1.24602	0.2345	0.767337	1	ACCESSORY																PFCIRM123_08970		membrane protein
cluster_15003	0.35809	0.287387	1.24602	0.2345	0.767337	1	ACCESSORY																PFCIRM123_01365		Protein of unknown function
cluster_15009	0.35809	0.287387	1.24602	0.2345	0.767337	1	ACCESSORY																PFCIRM123_03950		Protein of unknown function
cluster_1501	0	0	0	1	0.939321	1	CORE	PFCIRM1025_11710		Helix-turn-helix XRE-family like proteins.	PFCIRM118_08200		Helix-turn-helix XRE-family like proteins.	PFCIRM119_12510		Helix-turn-helix XRE-family like proteins.	PFCIRM121_08585		Helix-turn-helix XRE-family like proteins.	PFCIRM122_00645		Helix-turn-helix XRE-family like proteins.	PFCIRM123_06640		Helix-turn-helix XRE-family like proteins.	PFCIRM125_09360		Helix-turn-helix XRE-family like proteins.	PFCIRM127_02860		Helix-turn-helix XRE-family like proteins.	PFCIRM129_04935		Helix-turn-helix XRE-family like proteins.	PFCIRM131_01790		Helix-turn-helix XRE-family like proteins.	PFCIRM134_00300		Helix-turn-helix XRE-family like proteins.	PFCIRM135_05425		Helix-turn-helix XRE-family like proteins.	PFCIRM136_11960		Helix-turn-helix XRE-family like proteins.	PFCIRM138_02505		Helix-turn-helix XRE-family like proteins.
cluster_15011	0.35809	0.287387	1.24602	0.2345	0.767337	1	ACCESSORY																PFCIRM123_04900		Hypothetical protein
cluster_15012	0.35809	0.287387	1.24602	0.2345	0.767337	1	ACCESSORY																PFCIRM123_07320		Tetratricopeptide TPR_2 repeat protein
cluster_15028	0.35809	0.287387	1.24602	0.2345	0.767337	1	ACCESSORY																PFCIRM123_01285		Sua5/YciO/YrdC/YwlC
cluster_1503	-0.117671	0.164722	-0.714359	0.487493	0.880323	1	ACCESSORY	PFCIRM1025_06975		CRISPR-associated HD domain protein										PFCIRM122_04725	cas3	CRISPR-associated helicase Cas3													PFCIRM131_06445	cas3	CRISPR-associated helicase Cas3	PFCIRM134_06985	cas3	CRISPR-associated helicase Cas3							PFCIRM138_06885	cas3	CRISPR-associated helicase Cas3
cluster_15033	0.35809	0.287387	1.24602	0.2345	0.767337	1	ACCESSORY																PFCIRM123_02115		membrane amino terminal protease
cluster_1504	0	0	0	1	0.939321	1	CORE	PFCIRM1025_10405	pfkB	Carbohydrate kinase, PfkB	PFCIRM118_11365	pfkB	Carbohydrate kinase, PfkB	PFCIRM119_08325	pfkB	Carbohydrate kinase, PfkB	PFCIRM121_07390	pfkB	Carbohydrate kinase, PfkB	PFCIRM122_07710	pfkB	Carbohydrate kinase, PfkB	PFCIRM123_04055	pfkB	Carbohydrate kinase, PfkB	PFCIRM125_02890	pfkB	Carbohydrate kinase, PfkB	PFCIRM127_10200	pfkB	Carbohydrate kinase, PfkB	PFCIRM129_01365	pfkB	Carbohydrate kinase, PfkB	PFCIRM131_02030	pfkB	Carbohydrate kinase, PfkB	PFCIRM134_06785	pfkB	Carbohydrate kinase, PfkB	PFCIRM135_12030	pfkB	Carbohydrate kinase, PfkB	PFCIRM136_06790	pfkB	Carbohydrate kinase, PfkB	PFCIRM138_06540	pfkB	Carbohydrate kinase, PfkB
cluster_15040	0.35809	0.287387	1.24602	0.2345	0.767337	1	ACCESSORY																PFCIRM123_09450		membrane protein of unknow function
cluster_15042	0.35809	0.287387	1.24602	0.2345	0.767337	1	ACCESSORY																PFCIRM123_08435	rplL	50S ribosomal protein L7/L12
cluster_15045	0.35809	0.287387	1.24602	0.2345	0.767337	1	ACCESSORY																PFCIRM123_05770	traA	TraA
cluster_15055	0.35809	0.287387	1.24602	0.2345	0.767337	1	ACCESSORY																PFCIRM123_05035		Protein of unknown function
cluster_15059	0.35809	0.287387	1.24602	0.2345	0.767337	1	ACCESSORY																PFCIRM123_02665		vanZ-like protein, transmembrane protein
cluster_15069	0.35809	0.287387	1.24602	0.2345	0.767337	1	ACCESSORY																PFCIRM123_02830		Protein of unknown function
cluster_1507	-0.0323596	0.0454824	-0.711475	0.48922	0.880717	1	ACCESSORY	PFCIRM1025_08970		Hypothetical protein							PFCIRM121_03490		Hypothetical protein																PFCIRM131_02380		Hypothetical protein	PFCIRM134_04625		Hypothetical protein				PFCIRM136_10920		Hypothetical protein
cluster_15077	0.35809	0.287387	1.24602	0.2345	0.767337	1	ACCESSORY																PFCIRM123_09600		Putative uncharacterized protein
cluster_1508	0	0	0	1	0.939321	1	CORE	PFCIRM1025_02445		Phospholipase D/Transphosphatidylase	PFCIRM118_07050		Phospholipase D/Transphosphatidylase	PFCIRM119_10825		Phospholipase D/Transphosphatidylase	PFCIRM121_07525		Phospholipase D/Transphosphatidylase	PFCIRM122_08340		Phospholipase D/Transphosphatidylase	PFCIRM123_07795		Phospholipase D/Transphosphatidylase	PFCIRM125_11780		Phospholipase D/Transphosphatidylase	PFCIRM127_10510		Phospholipase D/Transphosphatidylase	PFCIRM129_07680		Phospholipase D/Transphosphatidylase	PFCIRM131_11625		Phospholipase D/Transphosphatidylase	PFCIRM134_05735		Phospholipase D/Transphosphatidylase	PFCIRM135_01910		Phospholipase D/Transphosphatidylase	PFCIRM136_04760		Phospholipase D/Transphosphatidylase	PFCIRM138_11180		Phospholipase D/Transphosphatidylase
cluster_15084	0.35809	0.287387	1.24602	0.2345	0.767337	1	ACCESSORY																PFCIRM123_07050		Hypothetical protein
cluster_15094	0.35809	0.287387	1.24602	0.2345	0.767337	1	ACCESSORY																PFCIRM123_03570		Hypothetical transmembrane protein
cluster_15105	0.35809	0.287387	1.24602	0.2345	0.767337	1	ACCESSORY																PFCIRM123_06225		transcription regulator
cluster_15116	0.35809	0.287387	1.24602	0.2345	0.767337	1	ACCESSORY																PFCIRM123_01450		Permease protein of oligopeptide ABC transporter
cluster_1512	0	0	0	1	0.939321	1	ACCESSORY	PFCIRM1025_11600		Hypothetical membrane protein	PFCIRM118_10280		Hypothetical membrane protein	PFCIRM119_07695		Hypothetical membrane protein	PFCIRM121_00550		Hypothetical membrane protein	PFCIRM122_06380		Hypothetical membrane protein	PFCIRM123_12175		Hypothetical membrane protein	PFCIRM125_01880		Hypothetical membrane protein	PFCIRM127_12110		Hypothetical membrane protein	PFCIRM129_10140		Hypothetical membrane protein				PFCIRM134_04765		Hypothetical membrane protein	PFCIRM135_01605		Hypothetical membrane protein	PFCIRM136_00380		Hypothetical membrane protein	PFCIRM138_05970		Hypothetical membrane protein
cluster_15125	0.35809	0.287387	1.24602	0.2345	0.767337	1	ACCESSORY																PFCIRM123_02825		membrane protein with unknown function
cluster_15128	0.35809	0.287387	1.24602	0.2345	0.767337	1	ACCESSORY																PFCIRM123_03955		Protein of unknown function
cluster_1513	0	0	0	1	0.939321	1	CORE	PFCIRM1025_02465	feuS	iron ABC transport system, solute-binding protein precursor	PFCIRM118_07030	feuS	iron ABC transport system, solute-binding protein precursor	PFCIRM119_10845	feuS	iron ABC transport system, solute-binding protein precursor	PFCIRM121_06410	feuS	iron ABC transport system, solute-binding protein precursor	PFCIRM122_08320	feuS	iron ABC transport system, solute-binding protein precursor	PFCIRM123_07815	feuS	iron ABC transport system, solute-binding protein precursor	PFCIRM125_11800	feuS	iron ABC transport system, solute-binding protein precursor	PFCIRM127_10530	feuS	iron ABC transport system, solute-binding protein precursor	PFCIRM129_07700	feuS	iron ABC transport system, solute-binding protein precursor	PFCIRM131_11645	feuS	iron ABC transport system, solute-binding protein precursor	PFCIRM134_05715	feuS	iron ABC transport system, solute-binding protein precursor	PFCIRM135_01890	feuS	iron ABC transport system, solute-binding protein precursor	PFCIRM136_04780	feuS	iron ABC transport system, solute-binding protein precursor	PFCIRM138_11160	feuS	iron ABC transport system, solute-binding protein precursor
cluster_15130	0.35809	0.287387	1.24602	0.2345	0.767337	1	ACCESSORY																PFCIRM123_11465		Protein of unknown function
cluster_15137	0.35809	0.287387	1.24602	0.2345	0.767337	1	ACCESSORY																PFCIRM123_11885		Hypothetical protein
cluster_15139	0.35809	0.287387	1.24602	0.2345	0.767337	1	ACCESSORY																PFCIRM123_05945		Hypothetical protein
cluster_15142	0.35809	0.287387	1.24602	0.2345	0.767337	1	ACCESSORY																PFCIRM123_00175		Ribonuclease_BN
cluster_15145	0.35809	0.287387	1.24602	0.2345	0.767337	1	ACCESSORY																PFCIRM123_02640		Cell envelope-related transcriptional attenuator
cluster_15153	0.35809	0.287387	1.24602	0.2345	0.767337	1	ACCESSORY																PFCIRM123_01330		membrane protein with unknown function
cluster_1516	0	0	0	1	0.939321	1	CORE	PFCIRM1025_09165	efp	Elongation factor P	PFCIRM118_09030	efp	Elongation factor P	PFCIRM119_03310	efp	Elongation factor P	PFCIRM121_03680	efp	Elongation factor P	PFCIRM122_02070	efp	Elongation factor P	PFCIRM123_00565	efp	Elongation factor P	PFCIRM125_08530	efp	Elongation factor P	PFCIRM127_02470	efp	Elongation factor P	PFCIRM129_04100	efp	Elongation factor P	PFCIRM131_03515	efp	Elongation factor P	PFCIRM134_07250	efp	Elongation factor P	PFCIRM135_06250	efp	Elongation factor P	PFCIRM136_11115	efp	Elongation factor P	PFCIRM138_03335	efp	Elongation factor P
cluster_15173	0.35809	0.287387	1.24602	0.2345	0.767337	1	ACCESSORY																PFCIRM123_05100	cynX	Cyanate MSF transporter
cluster_15178	0.35809	0.287387	1.24602	0.2345	0.767337	1	ACCESSORY																PFCIRM123_07820		Hypothetical protein
cluster_1518	0.469709	0.225456	2.08337	0.0572819	0.403588	0.572427	ACCESSORY	PFCIRM1025_00065	aslB	Arylsulfatase regulator													PFCIRM123_07435	aslB	Arylsulfatase
cluster_15186	0.35809	0.287387	1.24602	0.2345	0.767337	1	ACCESSORY																PFCIRM123_10575		Hypothetical protein
cluster_15188	0.35809	0.287387	1.24602	0.2345	0.767337	1	ACCESSORY																PFCIRM123_05775		Transcriptional regulator, PadR family
cluster_15195	0.35809	0.287387	1.24602	0.2345	0.767337	1	ACCESSORY																PFCIRM123_10960		Hypothetical protein
cluster_15196	0.35809	0.287387	1.24602	0.2345	0.767337	1	ACCESSORY																PFCIRM123_05785		CAAX amino terminal protease
cluster_1520	0	0	0	1	0.939321	1	CORE	PFCIRM1025_08795	nusG	Transcription antitermination protein NusG	PFCIRM118_01900	nusG	Transcription antitermination protein NusG	PFCIRM119_11485	nusG	Transcription antitermination protein NusG	PFCIRM121_11080	nusG	Transcription antitermination protein NusG	PFCIRM122_06775	nusG	Transcription antitermination protein NusG	PFCIRM123_08465	nusG	Transcription antitermination protein NusG	PFCIRM125_04720	nusG	Transcription antitermination protein NusG	PFCIRM127_09250	nusG	Transcription antitermination protein NusG	PFCIRM129_08340	nusG	Transcription antitermination protein NusG	PFCIRM131_11900	nusG	Transcription antitermination protein NusG	PFCIRM134_09580	nusG	Transcription antitermination protein NusG	PFCIRM135_08720	nusG	Transcription antitermination protein NusG	PFCIRM136_05415	nusG	Transcription antitermination protein NusG	PFCIRM138_08730	nusG	Transcription antitermination protein NusG
cluster_15205	0.35809	0.287387	1.24602	0.2345	0.767337	1	ACCESSORY																PFCIRM123_06560		Chloride channel protein
cluster_15227	0.35809	0.287387	1.24602	0.2345	0.767337	1	ACCESSORY																PFCIRM123_03640		Hypothetical membrane protein
cluster_1523	0	0	0	1	0.939321	1	CORE	PFCIRM1025_08025		NUDIX hydrolase	PFCIRM118_04955		NUDIX hydrolase	PFCIRM119_04985		NUDIX hydrolase	PFCIRM121_10220		NUDIX hydrolase	PFCIRM122_04450		NUDIX hydrolase	PFCIRM123_05920		NUDIX hydrolase	PFCIRM125_02280		NUDIX hydrolase	PFCIRM127_05295		NUDIX hydrolase	PFCIRM129_06005		NUDIX hydrolase	PFCIRM131_09500		NUDIX hydrolase	PFCIRM134_07955		NUDIX hydrolase	PFCIRM135_07545		NUDIX hydrolase	PFCIRM136_03410		NUDIX hydrolase	PFCIRM138_07685		NUDIX hydrolase
cluster_15230	0.35809	0.287387	1.24602	0.2345	0.767337	1	ACCESSORY																PFCIRM123_07010		protein of unknown function
cluster_15231	0.35809	0.287387	1.24602	0.2345	0.767337	1	ACCESSORY																PFCIRM123_05685		Hypothetical protein
cluster_15235	0.35809	0.287387	1.24602	0.2345	0.767337	1	ACCESSORY																PFCIRM123_05990		Hypothetical membrane protein
cluster_15248	0.35809	0.287387	1.24602	0.2345	0.767337	1	ACCESSORY																PFCIRM123_10430		Hypothetical transmembrane protein
cluster_15255	0.35809	0.287387	1.24602	0.2345	0.767337	1	ACCESSORY																PFCIRM123_04610		Hypothetical protein
cluster_15258	0.35809	0.287387	1.24602	0.2345	0.767337	1	ACCESSORY																PFCIRM123_06840		Protein of unknown function
cluster_1526	0	0	0	1	0.939321	1	CORE	PFCIRM1025_09995	rpiB3	Ribose-5-phosphate isomerase 3	PFCIRM118_01660	rpiB3	Ribose-5-phosphate isomerase 3	PFCIRM119_02580	rpiB3	Ribose-5-phosphate isomerase 3	PFCIRM121_02530	rpiB3	Ribose-5-phosphate isomerase 3	PFCIRM122_01265	rpiB3	Ribose-5-phosphate isomerase 3	PFCIRM123_06280	rpiB3	Ribose-5-phosphate isomerase 3	PFCIRM125_02055	rpiB3	Ribose-5-phosphate isomerase 3	PFCIRM127_01565	rpiB3	Ribose-5-phosphate isomerase 3	PFCIRM129_02385	rpiB3	Ribose-5-phosphate isomerase 3	PFCIRM131_02775	rpiB3	Ribose-5-phosphate isomerase 3	PFCIRM134_04315	rpiB3	Ribose-5-phosphate isomerase 3	PFCIRM135_12370	rpiB3	Ribose-5-phosphate isomerase 3	PFCIRM136_02000	rpiB3	Ribose-5-phosphate isomerase 3	PFCIRM138_00950	rpiB3	Ribose-5-phosphate isomerase 3
cluster_1527	0.277319	0.218718	1.26793	0.226812	0.760494	1	ACCESSORY	PFCIRM1025_01105		Hypothetical protein	PFCIRM118_04315		Hypothetical protein	PFCIRM119_00910		Hypothetical protein	PFCIRM121_01080		Hypothetical protein				PFCIRM123_10490		Hypothetical protein	PFCIRM125_06720		Hypothetical protein	PFCIRM127_06350		Hypothetical protein	PFCIRM129_11650		Hypothetical protein	PFCIRM131_07805		Hypothetical protein	PFCIRM134_04040		Hypothetical protein	PFCIRM135_10960		Hypothetical protein	PFCIRM136_08575		Hypothetical protein
cluster_15272	0.35809	0.287387	1.24602	0.2345	0.767337	1	ACCESSORY																PFCIRM123_04425		Protein of unknown function
cluster_1528	0	0	0	1	0.939321	1	CORE	PFCIRM1025_03760	ftsE	ABC transporter, ATP-binding protein	PFCIRM118_02535	ftsE	ABC transporter, ATP-binding protein	PFCIRM119_09000	ftsE	ABC transporter, ATP-binding protein	PFCIRM121_08940	ftsE	ABC transporter, ATP-binding protein	PFCIRM122_05445	ftsE	ABC transporter, ATP-binding protein	PFCIRM123_01680	ftsE	ABC transporter, ATP-binding protein	PFCIRM125_10335	ftsE	ABC transporter, ATP-binding protein	PFCIRM127_07980	ftsE	ABC transporter, ATP-binding protein	PFCIRM129_03070	ftsE	ABC transporter, ATP-binding protein	PFCIRM131_01395	ftsE	ABC transporter, ATP-binding protein	PFCIRM134_10935	ftsE	ABC transporter, ATP-binding protein	PFCIRM135_04575	ftsE	ABC transporter, ATP-binding protein	PFCIRM136_10390	ftsE	ABC transporter, ATP-binding protein	PFCIRM138_10055	ftsE	ABC transporter, ATP-binding protein
cluster_15288	0.384751	0.148317	2.59411	0.0220868	0.217728	0.572427	ACCESSORY																PFCIRM123_07250		Protein of unknown function							PFCIRM129_05260		Protein of unknown function							PFCIRM135_02925		Protein of unknown function	PFCIRM136_02105		Protein of unknown function
cluster_1529	0	0	0	1	0.939321	1	CORE	PFCIRM1025_04315	holA	DNA polymerase III, delta subunit	PFCIRM118_11770	holA	DNA polymerase III, delta subunit	PFCIRM119_09470	holA	DNA polymerase III, delta subunit	PFCIRM121_12000	holA	DNA polymerase III, delta subunit	PFCIRM122_02875	holA	DNA polymerase III, delta subunit	PFCIRM123_02270	holA	DNA polymerase III, delta subunit	PFCIRM125_10815	holA	DNA polymerase III, delta subunit	PFCIRM127_03630	holA	DNA polymerase III, delta subunit	PFCIRM129_06730	holA	DNA polymerase III, delta subunit	PFCIRM131_04965	holA	DNA polymerase III, delta subunit	PFCIRM134_12355	holA	DNA polymerase III, delta subunit	PFCIRM135_04055	holA	DNA polymerase III, delta subunit	PFCIRM136_06260	holA	DNA polymerase III, delta subunit	PFCIRM138_12175	holA	DNA polymerase III, delta subunit
cluster_15297	0.35809	0.287387	1.24602	0.2345	0.767337	1	ACCESSORY																PFCIRM123_07665		Hypothetical transmembrane protein
cluster_15306	0.35809	0.287387	1.24602	0.2345	0.767337	1	ACCESSORY																PFCIRM123_05430		Probable multidrug resistance transporter, MFS superfamily
cluster_15307	0.0456586	0.211783	0.215592	0.832614	0.927738	1	ACCESSORY																PFCIRM123_04520	arsB	Arsenical-resistance protein																			PFCIRM136_02950	arsB	Arsenical-resistance protein
cluster_1531	-0.150877	0.150423	-1.00302	0.333952	0.830314	1	ACCESSORY	PFCIRM1025_01835	gntK	gluconokinase							PFCIRM121_04765	gntK	gluconokinase	PFCIRM122_04270	gntK	gluconokinase	PFCIRM123_07020	gntK	gluconokinase										PFCIRM131_06790	gntK	gluconokinase				PFCIRM135_09450	gntK	gluconokinase	PFCIRM136_07260	gntK	gluconokinase	PFCIRM138_00025	gntK	gluconokinase
cluster_15311	0.35809	0.287387	1.24602	0.2345	0.767337	1	ACCESSORY																PFCIRM123_09775		Hypothetical protein
cluster_1532	-0.130636	0.153692	-0.849989	0.41054	0.85961	1	ACCESSORY	PFCIRM1025_03725		Hypothetical protein	PFCIRM118_02595		Hypothetical protein										PFCIRM123_05295		Hypothetical protein										PFCIRM131_10965		Hypothetical protein	PFCIRM134_06395		Hypothetical protein				PFCIRM136_03095		Hypothetical protein
cluster_15324	0.35809	0.287387	1.24602	0.2345	0.767337	1	ACCESSORY																PFCIRM123_02030		Hypothetical membrane protein
cluster_15327	0.35809	0.287387	1.24602	0.2345	0.767337	1	ACCESSORY																PFCIRM123_11250		Hypothetical protein
cluster_15335	0.35809	0.287387	1.24602	0.2345	0.767337	1	ACCESSORY																PFCIRM123_00255		membrane protein with unknown function
cluster_15340	0.35809	0.287387	1.24602	0.2345	0.767337	1	ACCESSORY																PFCIRM123_06425	jag	Single-stranded nucleic acid binding R3H
cluster_15346	0.35809	0.287387	1.24602	0.2345	0.767337	1	ACCESSORY																PFCIRM123_00780		Apolipoprotein N-acyltransferase
cluster_1535	0	0	0	1	0.939321	1	CORE	PFCIRM1025_04350		Hypothetical protein	PFCIRM118_11805		Hypothetical protein	PFCIRM119_09505		Hypothetical protein	PFCIRM121_11960		Hypothetical protein	PFCIRM122_02835		Hypothetical protein	PFCIRM123_02230		Hypothetical protein	PFCIRM125_10850		Hypothetical protein	PFCIRM127_03665		Hypothetical protein	PFCIRM129_06765		Hypothetical protein	PFCIRM131_04925		Hypothetical protein	PFCIRM134_12315		Hypothetical protein	PFCIRM135_04015		Hypothetical protein	PFCIRM136_06295		Hypothetical protein	PFCIRM138_12135		Hypothetical protein
cluster_15350	0.35809	0.287387	1.24602	0.2345	0.767337	1	ACCESSORY																PFCIRM123_12320	proW	IM glycine betaine/choline transport protein of ABC transporter
cluster_15353	0.35809	0.287387	1.24602	0.2345	0.767337	1	ACCESSORY																PFCIRM123_07690
cluster_15354	0.35809	0.287387	1.24602	0.2345	0.767337	1	ACCESSORY																PFCIRM123_09030		Protein of unknown function
cluster_1536	-0.112144	0.157508	-0.71199	0.488911	0.880647	1	ACCESSORY	PFCIRM1025_07420		Dolichyl-phosphate beta-D-mannosyltransferase													PFCIRM123_01425	gtf	Glycosyl transferase				PFCIRM127_03450		Glycosyl transferase family 2				PFCIRM131_01135		Glycosyl transferase family 2										PFCIRM138_10305		Glycosyl transferase family 2
cluster_15364	0.35809	0.287387	1.24602	0.2345	0.767337	1	ACCESSORY																PFCIRM123_02595		ATP-binding region, ATPase-like:Histidine kinase, Histidine kinase A-like precursor
cluster_1537	0	0	0	1	0.939321	1	CORE	PFCIRM1025_09835		Hypothetical protein	PFCIRM118_01495		Hypothetical protein	PFCIRM119_02385		Hypothetical protein	PFCIRM121_03105		Hypothetical protein	PFCIRM122_06570		Hypothetical protein	PFCIRM123_03600		Hypothetical protein	PFCIRM125_05725		Hypothetical protein	PFCIRM127_07620		Hypothetical protein	PFCIRM129_02275		Hypothetical protein	PFCIRM131_04205		Hypothetical protein	PFCIRM134_02895		Hypothetical protein	PFCIRM135_00950		Hypothetical protein	PFCIRM136_07775		Hypothetical protein	PFCIRM138_04400		Hypothetical protein
cluster_15370	0.35809	0.287387	1.24602	0.2345	0.767337	1	ACCESSORY																PFCIRM123_09565		ABC transporter
cluster_15375	0.175986	0.228891	0.768866	0.455561	0.872525	1	ACCESSORY																PFCIRM123_04700		Protein of unknown function
cluster_15378	0.35809	0.287387	1.24602	0.2345	0.767337	1	ACCESSORY																PFCIRM123_09445		Protein of unknown function
cluster_1538	0	0	0	1	0.939321	1	CORE	PFCIRM1025_01180	metF	5,10-methylenetetrahydrofolate reductase	PFCIRM118_04245	metF	5,10-methylenetetrahydrofolate reductase	PFCIRM119_00980	metF	5,10-methylenetetrahydrofolate reductase	PFCIRM121_01150	metF	5,10-methylenetetrahydrofolate reductase	PFCIRM122_11575	metF	5,10-methylenetetrahydrofolate reductase	PFCIRM123_10415	metF	5,10-methylenetetrahydrofolate reductase	PFCIRM125_06790	metF	5,10-methylenetetrahydrofolate reductase	PFCIRM127_06420	metF	5,10-methylenetetrahydrofolate reductase	PFCIRM129_11580	metF	5,10-methylenetetrahydrofolate reductase	PFCIRM131_07730	metF	5,10-methylenetetrahydrofolate reductase	PFCIRM134_03970	metF	5,10-methylenetetrahydrofolate reductase	PFCIRM135_10890	metF	5,10-methylenetetrahydrofolate reductase	PFCIRM136_08645	metF	5,10-methylenetetrahydrofolate reductase	PFCIRM138_01870	metF	5,10-methylenetetrahydrofolate reductase
cluster_15388	0.35809	0.287387	1.24602	0.2345	0.767337	1	ACCESSORY																PFCIRM123_04710		Protein of unknown function
cluster_1539	0	0	0	1	0.939321	1	CORE	PFCIRM1025_04305	rpsT	30S Ribosomal protein S20p	PFCIRM118_11760	rpsT	30S Ribosomal protein S20p	PFCIRM119_09460	rpsT	30S Ribosomal protein S20p	PFCIRM121_12010	rpsT	30S Ribosomal protein S20p	PFCIRM122_02885	rpsT	30S Ribosomal protein S20p	PFCIRM123_02280	rpsT	30S Ribosomal protein S20p	PFCIRM125_10805	rpsT	30S Ribosomal protein S20p	PFCIRM127_03620	rpsT	30S Ribosomal protein S20p	PFCIRM129_06720	rpsT	30S Ribosomal protein S20p	PFCIRM131_04975	rpsT	30S Ribosomal protein S20p	PFCIRM134_12365	rpsT	30S Ribosomal protein S20p	PFCIRM135_04065	rpsT	30S Ribosomal protein S20p	PFCIRM136_06250	rpsT	30S Ribosomal protein S20p	PFCIRM138_12185	rpsT	30S Ribosomal protein S20p
cluster_15394	0.35809	0.287387	1.24602	0.2345	0.767337	1	ACCESSORY																PFCIRM123_06140		Protein of unknown function
cluster_154	0	0	0	1	0.939321	1	CORE	PFCIRM1025_10490		Hypothetical protein	PFCIRM118_09140		Hypothetical protein	PFCIRM119_04750		Hypothetical protein	PFCIRM121_04875		Hypothetical protein	PFCIRM122_07495		Hypothetical protein	PFCIRM123_04135		Hypothetical protein	PFCIRM125_03325		Hypothetical protein	PFCIRM127_10825		Hypothetical protein	PFCIRM129_01445		Hypothetical protein	PFCIRM131_01945		Hypothetical protein	PFCIRM134_06695		Hypothetical protein	PFCIRM135_12250		Hypothetical protein	PFCIRM136_01035		Hypothetical protein	PFCIRM138_06620		Hypothetical protein
[truncated: 9,641 more rows]
[truncated: 33 more columns]

## Sheet: D-Fructose
clusterId	Reg. coef.	Std. Dev.	t	p-value	q-value	loc. fdr	Type	PFCIRM1025.locustag	PFCIRM1025.gene	PFCIRM1025.product	PFCIRM118.locustag	PFCIRM118.gene	PFCIRM118.product	PFCIRM119.locustag	PFCIRM119.gene	PFCIRM119.product	PFCIRM121.locustag	PFCIRM121.gene	PFCIRM121.product	PFCIRM122.locustag	PFCIRM122.gene	PFCIRM122.product	PFCIRM123.locustag	PFCIRM123.gene	PFCIRM123.product	PFCIRM125.locustag	PFCIRM125.gene	PFCIRM125.product	PFCIRM127.locustag	PFCIRM127.gene	PFCIRM127.product	PFCIRM129.locustag	PFCIRM129.gene	PFCIRM129.product	PFCIRM131.locustag	PFCIRM131.gene	PFCIRM131.product	PFCIRM134.locustag	PFCIRM134.gene	PFCIRM134.product	PFCIRM135.locustag	PFCIRM135.gene	PFCIRM135.product	PFCIRM136.locustag	PFCIRM136.gene	PFCIRM136.product	PFCIRM138.locustag	PFCIRM138.gene	PFCIRM138.product
[truncated: 10,962 more rows]
[truncated: 33 more columns]

[truncated: 8 more sheets: D-Gluconate, L-arabinose, L-arabitol, Lactose, Melibiose, Nitrate, Ribose, Xylitol]
